# Supplementary material for: Zinc isotopic evidence for recycled carbonate in the deep mantle
Source: Nat Commun. 2022 Oct 14;13:6085. doi: 10.1038/s41467-022-33789-6 (PMC9568527; doi:10.1038/s41467-022-33789-6)
Supplement: Supplementary file 4 — Supplementary Table 1 [file 41467_2022_33789_MOESM4_ESM.xlsx]

## Sheet: Supplementary Table 1.1
Supplementary Table 1.1 Whole-rock Zinc isotopic compositions of OIB samples from Cook-Austral Islands, St.Helena Island and Louisville seamounts
	Sample ID	Location and Age	δ66Zn (‰)a	δ66ZnHPS (‰)b	2SDc	δ68ZnHPS (‰)	2SD
	MGA301	Mangaiae (19 Ma)f	0.36	0.42	0.03	0.84	0.03
Cook-Austral Islands	MGA303-1		0.38	0.44	0.00750808	0.872395	0.0232632
	MGA307		0.39	0.45	0.0298463	0.887083	0.0325958
	RRT302-1	Old Rurutue (12 Ma)	0.41	0.47	0.01	0.91	0.00270561
	RRT302-1replicated		0.41	0.47	0.0640633	0.925143	0.0445405
	RRT304-2		0.37	0.43	0.0178708	0.828294	0.0114616
	RRT304-2replicate		0.36	0.42	0.0124207	0.829825	0.0127078
	RRT306		0.37	0.43	0.044279	0.861629	0.0204259
	TBA301	Tubuaie (10 Ma)	0.36	0.42	0.0132718	0.843992	0.00408662
	TBA303-3		0.36	0.42	0.0183214	0.829305	0.0106949
	TBA304-5		0.35	0.41	0.0383887	0.817786	0.0304339
	RAV-05 L	Raivavae-Rairuae (7.4–10.6 Ma)	0.35	0.41	0.0269778	0.81254	0.0235623
	RAV-11 L		0.37	0.43	0.0155943	0.846679	0.0138347
	RAV-20 L		0.37	0.43	0.0286015	0.857477	0.0405113
	RAV-34 L		0.36	0.42	0.0461113	0.844107	0.0210098
	RAV-17 L	Raivavae-Anatonue (5.4–6.4 Ma)	0.37	0.43	0.0206239	0.840408	0.0207405
	RAV-18 L		0.38	0.44	0.022621	0.858679	0.0200049
St.Helenae	SH-35	NE volcano, lower shield (11–12 Ma)	0.36	0.42	0.0204441	0.820591	0.0137998
	SH-86	SW volcano, lower shield (9–10 Ma)	0.38	0.44	0.0280207	0.872573	0.0258344
	SH-25		0.37	0.43	0.0485159	0.8715	0.023787
	SH-25replicate		0.38	0.44	0.0197663	0.872238	0.0241787
	SH-84		0.38	0.44	0.0216193	0.87958	0.028994
	SH-45	NE volcano, lower shield (11–12 Ma)	0.37	0.43	0.0136389	0.870545	0.0292934
	SH-38	SW volcano, main shield (7.22–10.55 Ma)	0.4	0.46	0.0487432	0.916181	0.0280457
	SH-10		0.41	0.47	0.0142381	0.931666	0.0211872
	SH-99	SW volcano, upper shield (~6 Ma)	0.44	0.5	0.00705022	0.980051	0.0160098
Louisvillee	L02	Canopus (U1372, 74 Ma)	0.34	0.4	0.0442418	0.791787	0.0395427
	L03		0.33	0.39	0.0258733	0.781998	0.0126207
	L22	Burton (U1376, 64 Ma)	0.31	0.37	0.0143481	0.736424	0.0117556
	L23		0.34	0.4	0.0451366	0.780675	0.0382408
	L24		0.32	0.38	0.0174879	0.759846	0.0135638
	L24replicate		0.32	0.38	0.0122307	0.750948	0.0115888
a δXZn = {(XZn/64Zn)sample/(XZn/64Zn)JMC-Lyon-1)} × 1000, where X = 66 or 68. HPS, an in-house Zn standard solution, has a δ66Zn value of -0.06±0.04‰ relative to JMC Lyon standard (Gou et al., 2018; Sossi et al., 2015).Therefore, δ66Zn=δ66ZnHPS-0.06.
b High Purity Standard (HPS) is an in-house Zn standard solution (Gou et al., 2018). HPS has a δ66Zn value of -0.06±0.04‰ relative to JMC Lyon standard (Gou et al., 2018; Sossi et al., 2015).
c 2SD = twice the standard deviation of the population of N (N≥3) repeat measurements of a sample solution.
d replicate denotes repeating sample dissolution, column chemistry and instrumental analysis.
e Detailed sample descriptions for Cook-Austral basalts can be found in Hanyu et al.(2011) and Miyazaki et al.(2018). Sample descriptions for basalts from St.Helena can be found in Kawabata et al.(2011).Sample descriptions for basalts from Louisville can be found in Zhong et al.(2017).
f Age data for Cook-Austral samples are from Bonneville et al.(2006), Hanyu et al.(2011) and Maury et al.(2013). Age data for St.Helena samples are from Hanyu et al.(2014). Age data for Louisville samples are from Koppers et al.(2012).
Reference
Gou, W., Li, W., Ji, J. & Li, W. Zinc Isotope Fractionation during Sorption onto Al Oxides: Atomic Level Understanding from EXAFS. Environ. Sci. Technol. 52, 9087-9096 (2018).
Sossi, P. A., Nebel, O., O'Neill, H. S. C. & Moynier, F. Zinc isotope composition of the Earth and its behaviour during planetary accretion. Chem. Geol. 477, 73-84 (2018).
Hanyu, T., et al. Geochemical characteristics and origin of the HIMU reservoir: A possible mantle plume source in the lower mantle. Geochem. Geophys. Geosyst. 12, Q0AC09 (2011).
Miyazaki, T., et al. Clinopyroxene and bulk rock Sr–Nd–Hf–Pb isotope compositions of Raivavae ocean island basalts: Does clinopyroxene record early stage magma chamber processes? Chem. Geol. 482, 18-31 (2018).
Kawabata, H., et al. The Petrology and Geochemistry of St. Helena Alkali Basalts: Evaluation of the Oceanic Crust-recycling Model for HIMU OIB. J. Petrol. 52, 791-838 (2011).
Zhong, Y., et al. Magnesium isotopic variation of oceanic island basalts generated by partial melting and crustal recycling. Earth. Planet. Sci. Lett. 463, 127-135 (2017).
Bonneville, A., Dosso, L. & Hildenbrand, A. Temporal evolution and geochemical variability of the South Pacific superplume activity. Earth. Planet. Sci. Lett. 244, 251-269 (2006).
Maury, R. C., et al. Temporal evolution of a Polynesian hotspot: New evidence from Raivavae (Austral islands, South Pacific ocean). Bull. Soc. Geol. Fr. 184, 557-567 (2013).
Hanyu, T., et al. Isotope evolution in the HIMU reservoir beneath St. Helena: Implications for the mantle recycling of U and Th. Geochim. Cosmochim. Acta. 143, 232-252 (2014).
Koppers, A. A. P., et al. Limited latitudinal mantle plume motion for the Louisville hotspot. Nat. Geosci. 5, 911-917 (2012).

## Sheet: Supplementary Table 1.2
Supplementary Table 1.2 Whole-rock Zinc isotopic compositions of Archean altered oceanic crust samples in this study
Agea	Sample ID	Typeb	δ66Zn (‰)c	δ66ZnHPS (‰)d	2SDe	δ68ZnHPS (‰)	2SD	N
3.46 Ga	96MB1095	Carbonated Basalt-1	0.485997	0.545997	0.00396211	1.07742	0.00346597	3
	96MB1086	Carbonated Basalt-1	0.228062	0.288062	0.0149506	0.57596	0.00804429	3
	96MB1091	Carbonated Basalt-1	0.262377	0.322377	0.00189866	0.641767	0.0109402	3
	96MB1075	Carbonated Basalt-1	0.217102	0.277102	0.0245723	0.544602	0.0212673	3
	96MB1076	Carbonated Basalt-1	0.376101	0.436101	0.00691236	0.85442	0.00601539	3
	96MB1107	Carbonated Basalt-2	0.365389	0.425389	0.0150966	0.841358	0.0157755	3
	96MB1067	Carbonated Basalt-2	0.290006	0.350006	0.0111375	0.698189	0.0100628	3
	96MB1113	Carbonated Basalt-2	0.348393	0.408393	0.0361124	0.798388	0.0332655	3
	96MB1059	Carbonated Basalt-2	0.271053	0.331053	0.0323543	0.663481	0.0319577	3
	96MB1106	Carbonated Basalt-2	0.395885	0.455885	0.0274674	0.90345	0.0119683	3
	96MB1111	Carbonated Basalt-2	0.262483	0.322483	0.0150539	0.65333	0.0203413	3
	96MB1111replicatef	Carbonated Basalt-2	0.249707	0.309707	0.0213654	0.626145	0.01439	3
	96MB1109	Carbonated Basalt-2	0.226679	0.286679	0.0164836	0.582357	0.0177749	3
	96MB1109replicate	Carbonated Basalt-2	0.230764	0.290764	0.0238355	0.589081	0.0230752	3
	96MB1082	Carbonated Basalt-2	0.253487	0.313487	0.0133133	0.620326	0.00828732	3
	96MB1057	Carbonated Basalt-2	0.264345	0.324345	0.00778843	0.64306	0.0109775	3
	96MB1080	Carbonated Basalt-2	0.326862	0.386862	0.00926044	0.763845	0.00375453	3
	96MB1102	Carbonated Basalt-2	0.264656	0.324656	0.0325457	0.636654	0.0291248	3
a Age data for Archean altered oceanic crust is from (Thorpe et al., 1992; McNaughton et al., 1993; Nakamura and Kato, 2004).
b Detailed sample descriptions for these samples can be found in Nakamura and Kato (2004).
c δXZn = {(XZn/64Zn)sample/(XZn/64Zn)JMC-Lyon-1)} × 1000, where X = 66 or 68. HPS, an in-house Zn standard solution, has a δ66Zn value of -0.06±0.04‰ relative to JMC Lyon standard (Gou et al., 2018; Sossi et al., 2015).Therefore, δ66Zn=δ66ZnHPS-0.06.
d High Purity Standard (HPS) is an in-house Zn standard solution (Gou et al., 2018). HPS has a δ66Zn value of -0.06±0.04‰ relative to JMC Lyon standard (Gou et al., 2018; Sossi et al., 2015).
e 2SD = twice the standard deviation of the population of N (N=3) repeat measurements of a sample solution.
f replicate denotes repeating sample dissolution, column chemistry and instrumental analysis.
Reference
Thorpe, R. I., Hickman, A. H., Davis, D. W., Mortensen, J. K. & Trendall, A. F. U-Pb zircon geochronology of Archaean felsic units in the Marble Bar region, Pilbara Craton, Western Australia. Precambrian Res. 56, 169-189 (1992).
McNaughton, N. J., Compston, W. & Barley, M. E. Constraints on the age of the Warrawoona Group, eastern Pilbara Block, Western Australia. Precambrian Res. 60, 69-98 (1993).
Nakamura, K. & Kato, Y. Carbonatization of oceanic crust by the seafloor hydrothermal activity and its significance as a CO2 sink in the Early Archean1. Geochim. Cosmochim. Acta. 68, 4595-4618 (2004).
Gou, W., Li, W., Ji, J. & Li, W. Zinc Isotope Fractionation during Sorption onto Al Oxides: Atomic Level Understanding from EXAFS. Environ. Sci. Technol. 52, 9087-9096 (2018).
Sossi, P. A., Halverson, G. P., Nebel, O. & Eggins, S. M. Combined Separation of Cu, Fe and Zn from Rock Matrices and Improved Analytical Protocols for Stable Isotope Determination. Geostand. Geoanal. Res. 39, 129-149 (2015).

## Sheet: Supplementary Table 1.3
Supplementary Table 1.3 Whole-rock Zinc isotopic compositions of Precambrian carbonates samples in this study
Agea	Sample ID	Typeb	δ66Zn (‰)c	δ66ZnHPS (‰)d	2SDe	δ68ZnHPS (‰)	2SD	N
2.7 Ga	RT35-1	carbonate	0.303051	0.363051	0.00333517	0.724463	0.00498196	3
2.7 Ga	RT35-1replicatef	carbonate	0.302589	0.362589	0.0211342	0.724475	0.0193066	3
2.7 Ga	RT35-2	carbonate	0.444763	0.504763	0.00610241	1.03478	0.00968135	3
2.7 Ga	RT35-2replicate	carbonate	0.427954	0.487954	0.0208565	0.983362	0.00667506	3
2.3 Ga	TC100	dolomite	0.257834	0.317834	0.00861352	0.658342	0.0122981	3
2.3 Ga	TC100replicate	dolomite	0.278106	0.338106	0.011089	0.691428	0.0188133	3
2.3 Ga	TC236	dolomite	0.479434	0.539434	0.0163441	1.11916	0.0509213	3
2.3 Ga	TC236replicate	dolomite	0.479434	0.539434	0.0133449	1.09261	0.0172142	3
a Age data for Archean altered oceanic crust is from Komiya et al. (2008).
b Detailed sample descriptions for these samples can be found in Komiya et al. (2008).
c δXZn = {(XZn/64Zn)sample/(XZn/64Zn)JMC-Lyon-1)} × 1000, where X = 66 or 68. HPS, an in-house Zn standard solution, has a δ66Zn value of -0.06±0.04‰ relative to JMC Lyon standard (Gou et al., 2018; Sossi et al., 2015).Therefore, δ66Zn=δ66ZnHPS-0.06.
d High Purity Standard (HPS) is an in-house Zn standard solution (Gou et al., 2018). HPS has a δ66Zn value of -0.06±0.04‰ relative to JMC Lyon standard (Gou et al., 2018; Sossi et al., 2015).
e 2SD = twice the standard deviation of the population of N (N=3) repeat measurements of a sample solution.
f replicate denotes repeating sample dissolution, column chemistry and instrumental analysis.
Reference
Komiya, T., et al. Evolution of the composition of seawater through geologic time, and its influence on the evolution of life. Gondwana. Res. 14, 159-174 (2008).
Gou, W., Li, W., Ji, J. & Li, W. Zinc Isotope Fractionation during Sorption onto Al Oxides: Atomic Level Understanding from EXAFS. Environ. Sci. Technol. 52, 9087-9096 (2018).
Sossi, P. A., Halverson, G. P., Nebel, O. & Eggins, S. M. Combined Separation of Cu, Fe and Zn from Rock Matrices and Improved Analytical Protocols for Stable Isotope Determination. Geostand. Geoanal. Res. 39, 129-149 (2015).
