# Supplementary material for: Zinc isotopic evidence for recycled carbonate in the deep mantle
Source: Nat Commun. 2022 Oct 14;13:6085. doi: 10.1038/s41467-022-33789-6 (PMC9568527; doi:10.1038/s41467-022-33789-6)
Supplement: Supplementary file 5 — Supplementary Table 2 [file 41467_2022_33789_MOESM5_ESM.xlsx]

## Sheet: Supplementary Table 2
Supplementary Table 2 Comparison between Zinc isotopic compositions of standards/geological reference materials in this study and published values
sample name	δ66ZnHPS(‰)a	δ66Zn(‰)a	δ66ZnIRMM-3702(‰)a	2SDb	δ68ZnHPS(‰)	δ68Zn(‰)a	2SD	references
BCR-2	0.346042	0.286042	-0.0139583	0.0145971	0.691997		0.00989849
replicatec	0.35	0.29	-0.01	0.00443457	0.719865		0.00112362
replicate	0.340449	0.280449	-0.0195507	0.0111316	0.685037		0.0269047
replicate	0.362222	0.302222	0.00222241	0.0108602	0.721307		0.0196799
Total average	0.349678	0.289678	-0.0103217	0.0102559	0.704551		0.0144017	This study
		0.27	-0.03	0.04				Gou et al. (2018)
		0.33		0.05		0.69		Paniello et al.(2012)
		0.25		0.04		0.51	0.09	Chen et al. (2016)
		0.33		0.09		0.69	0.3	Herzog et al. (2009)
		0.23		0.04		0.47	0.09	Huang et al. (2018)
		0.27		0.03		0.53	0.08	Wang et al. (2017)
		0.25		0.02		0.48	0.03	Moynier et al. (2011)
		0.25		0.01				Sossi et al. (2015)
BHVO-2	0.4	0.34	0.04	1.35974e-16	0.784884		0.0302459
replicate	0.402945	0.342945	0.0429452	0.0651447	0.82101		0.0964576
Total average	0.401473	0.341473	0.0414726	0.0325723	0.802947		0.0633517	This study
		0.34	0.04	0.04				Gou et al. (2018)
		0.29		0.05		0.6		Paniello et al.(2012)
		0.31		0.03		0.62	0.06	Chen et al. (2016)
		0.29		0.09		0.6	0.3	Herzog et al. (2009)
		0.33		0.04		0.66	0.12	Huang et al. (2018)
		0.31		0.04		0.61	0.07	Wang et al. (2017)
		0.27		0.06				Sossi et al. (2015)
		0.33		0.04		0.65	0.06	Chen et al. (2013)
		0.3		0.09		0.6	0.3	Telus et al. (2012)
		0.35		0.02		0.71	0.06	Doucet et al. (2016)
		0.34		0.05		0.67	0.08	Wang et al. (2018)
		0.28		0.06		0.55	0.11	Sossi et al. (2018)
BIR-1	0.3	0.24	-0.06	0.005	0.610486		0.0165753
replicate	0.346667	0.286667	-0.0133333	0.028	0.682312		0.0191436
Total average	0.323333	0.263333	-0.0366667	0.0165	0.646399		0.0178594	This study
		0.26		0.05		0.54		Paniello et al.(2012)
		0.23		0.05		0.48	0.06	Chen et al. (2016)
		0.26		0.09		0.54	0.3	Herzog et al. (2009)
		0.27		0.03		0.54	0.07	Huang et al. (2018)
		0.23		0.03		0.46	0.05	Wang et al. (2017)
		0.22		0.07				Sossi et al. (2015)
AGV-2	0.369965	0.309965	0.00996509	0.00719043	0.738954		0.0311367
replicate	0.388295	0.328295	0.0282946	0.0120298	0.765817		0.0137257
Total average	0.37913	0.31913	0.0191298	0.00961013	0.752386		0.0224312	This study
		0.3	0.03	0.04				Gou et al. (2018)
		0.28		0.05		0.46	0.1	Chen et al. (2016)
		0.29		0.05		0.59	0.1	Huang et al. (2018)
		0.32		0.04		0.62	0.05	Chen et al. (2013)
		0.3		0.02		0.6	0.06	Wang et al. (2018)
JDo-1	0.730541	0.670541	0.370541	0.0298473	1.46065		0.0316989
replicate	0.751833	0.691833	0.391833	0.0526362	1.50234		0.0251439
replicate	0.752047	0.692047	0.392047	0.0120298	1.50439		0.0111464
replicate	0.722809	0.662809	0.362809	0.0120298	1.44422		0.00877213
Total average	0.739308	0.679308	0.379308	0.0266358	1.4779		0.0191903
a δXZn = {(XZn/64Zn)sample/(XZn/64Zn)JMC-Lyon-1)} × 1000, where X = 66 or 68. HPS, an in-house Zn standard solution, has a δ66Zn value of -0.06±0.04‰ relative to JMC Lyon standard (Gou et al., 2018; Sossi et al., 2015).Therefore, δ66Zn=δ66ZnHPS-0.06. HPS has a δ66Zn value of -0.36±0.04‰ relative to IRMM3702 standard (Gou et al., 2018). Therefore, δ66ZnIRMM3702=δ66ZnHPS-0.36. (Gou et al., 2018).
b 2SD=2 times the standard deviation of the population of N repeat measurements of a sample solution.
c replicate represents the repeat sample dissolution, column chemistry and instrumental analysis.
References for published values:
Gou, W., Li, W., Ji, J. & Li, W. Zinc Isotope Fractionation during Sorption onto Al Oxides: Atomic Level Understanding from EXAFS. Environ. Sci. Technol. 52, 9087-9096 (2018).
Paniello, R. C., Day, J. M. D. & Moynier, F. Zinc isotopic evidence for the origin of the Moon. Nature. 490, 376-379 (2012).
Chen, S., et al. Zinc Isotopic Compositions of NIST SRM 683 and Whole-Rock Reference Materials. Geostand. Geoanal. Res. 40, 417-432 (2016).
Herzog, G. F., Moynier, F., Albarède, F. & Berezhnoy, A. A. Isotopic and elemental abundances of copper and zinc in lunar samples, Zagami, Pele’s hairs, and a terrestrial basalt. Geochim. Cosmochim. Acta. 73, 5884-5904 (2009).
Huang, J., et al. Zinc isotopic systematics of Kamchatka-Aleutian arc magmas controlled by mantle melting. Geochim. Cosmochim. Acta. 238, 85-101 (2018).
Bigalke, M., Weyer, S., Kobza, J. & Wilcke, W. Stable Cu and Zn isotope ratios as tracers of sources and transport of Cu and Zn in contaminated soil. Geochim. Cosmochim. Acta. 74, 6801-6813 (2010).
Wang, Z.-Z., et al. Zinc isotope fractionation during mantle melting and constraints on the Zn isotope composition of Earth’s upper mantle. Geochim. Cosmochim. Acta. 198, 151-167 (2017).
Moynier, F., et al. Nature of volatile depletion and genetic relationships in enstatite chondrites and aubrites inferred from Zn isotopes. Geochim. Cosmochim. Acta. 75, 297-307 (2011).
Sossi, P. A., Halverson, G. P., Nebel, O. & Eggins, S. M. Combined Separation of Cu, Fe and Zn from Rock Matrices and Improved Analytical Protocols for Stable Isotope Determination. Geostand. Geoanal. Res. 39, 129-149 (2015).
Chen, H., Savage, P. S., Teng, F.-Z., Helz, R. T. & Moynier, F. Zinc isotope fractionation during magmatic differentiation and the isotopic composition of the bulk Earth. Earth. Planet. Sci. Lett. 369-370, 34-42 (2013).
Telus, M., et al. Iron, zinc, magnesium and uranium isotopic fractionation during continental crust differentiation: The tale from migmatites, granitoids, and pegmatites. Geochim. Cosmochim. Acta. 97, 247-265 (2012).
Doucet, L. S., Mattielli, N., Ionov, D. A., Debouge, W. & Golovin, A. V. Zn isotopic heterogeneity in the mantle: A melting control? Earth. Planet. Sci. Lett. 451, 232-240 (2016).
Wang, Z.-Z., Liu, S.-A., Chen, L.-H., Li, S.-G. & Zeng, G. Compositional transition in natural alkaline lavas through silica-undersaturated melt–lithosphere interaction. Geology. 46, 771-774 (2018).
Sossi, P. A., Nebel, O., O'Neill, H. S. C. & Moynier, F. Zinc isotope composition of the Earth and its behaviour during planetary accretion. Chem. Geol. 477, 73-84 (2018).
