# Supplementary material for: Zinc isotopic evidence for recycled carbonate in the deep mantle
Source: Nat Commun. 2022 Oct 14;13:6085. doi: 10.1038/s41467-022-33789-6 (PMC9568527; doi:10.1038/s41467-022-33789-6)
Supplement: Supplementary file 6 — Supplementary Table 3 [file 41467_2022_33789_MOESM6_ESM.xlsx]

## Sheet: Supplementary Table 3.1 
Supplementary Table 3.1 Variations of MgO contents during crystal fractionation
	Ol	Cpx	Ol:Cpx=3:2
DMg	3.03774	1.35	2.36264
Stage1: olivine fractionation
1-F1	F1	Dol	CMg-parental liquids	CMg-liquids	CMgO-liquids
0	1	3.03774	8.76	8.76	14.6
0.05	0.95	3.03774	8.76	7.89061	13.151
0.1	0.9	3.03774	7.89061	6.36603	10.6101
Stage2: olivine and clinopyroxene fractionation in the proportion of 3:2
1-F2	F2	Dol:cpx=3:2	CMg-parental liquids	CMg-liquids	CMgO-liquids
0	1	2.36264	6.36603	6.36603	10.6101
0.05	0.95	2.36264	6.36603	5.93628	9.8938
0.1	0.9	2.36264	5.93628	5.14237	8.57061
0.15	0.85	2.36264	5.14237	4.12085	6.86808
0.2	0.8	2.36264	4.12085	3.04041	5.06736

## Sheet: Supplementary Table 3.2
Supplementary Table 3.2 Variations of Zn isotopic values (δ66Zn0=0.29) during crystal fractionation
	Ol	Cpx	Ol:Cpx=3:2
DZn	0.96	0.33	0.708
αmineral-melt	0.9999	0.99995	0.99992
Stage1: olivine fractionation
1-F1	F1	Dol	CZn-parental liquids	CZn-liquids	f1	δ66Znparental-liquids	αol	δ66Znliquids
0	1	0.96	41.09	41.09	1	0.29	0.9999	0.29
0.05	0.95	0.96	41.09	41.1723	0.951904	0.29	0.9999	0.294929
0.1	0.9	0.96	41.1723	41.3377	0.903614	0.294929	0.9999	0.305065
1-F2	F2	Dol:cpx=3:2	CZn-parental liquids	CZn-liquids	f2	δ66Znparental-liquids	αol:cpx=3:2	δ66Znliquids
0	1	0.708	41.3377	41.3377	1	0.305065	0.99992	0.305065
0.05	0.95	0.708	41.3377	41.9502	0.964076	0.305065	0.99992	0.307992
0.1	0.9	0.708	41.9502	43.212	0.92707	0.307992	0.99992	0.31405
0.15	0.85	0.708	43.212	45.1913	0.888935	0.31405	0.99992	0.323469
0.2	0.8	0.708	45.1913	47.9942	0.849618	0.323469	0.99992	0.336507

## Sheet: Supplementary Table 3.3
Supplementary Table 3.3 Variations of Zn isotopic values (δ66Zn0=0.33) during crystal fractionation
	Ol	Cpx	Ol:Cpx=3:2
DZn	0.96	0.33	0.708
αmineral-melt	0.9999	0.99995	0.99992
Stage1: olivine fractionation
1-F1	F1	Dol	CZn-parental liquids	CZn-liquids	f1	δ66Znparental-liquids	αol	δ66Znliquids
0	1	0.96	41.09	41.09	1	0.33	0.9999	0.33
0.05	0.95	0.96	41.09	41.1723	0.951904	0.33	0.9999	0.334929
0.1	0.9	0.96	41.1723	41.3377	0.903614	0.334929	0.9999	0.345065
1-F2	F2	Dol:cpx=3:2	CZn-parental liquids	CZn-liquids	f2	δ66Znparental-liquids	αol:cpx=3:2	δ66Znliquids
0	1	0.708	41.3377	41.3377	1	0.345065	0.99992	0.345065
0.05	0.95	0.708	41.3377	41.9502	0.964076	0.345065	0.99992	0.347992
0.1	0.9	0.708	41.9502	43.212	0.92707	0.347992	0.99992	0.35405
0.15	0.85	0.708	43.212	45.1913	0.888935	0.35405	0.99992	0.363469
0.2	0.8	0.708	45.1913	47.9942	0.849618	0.363469	0.99992	0.376507

## Sheet: Supplementary Table 3.4
Supplementary Table 3.4 Variations of Zn isotopic values (δ66Zn0=0.37) during crystal fractionation
	Ol	Cpx	Ol:Cpx=3:2
DZn	0.96	0.33	0.708
αmineral-melt	0.9999	0.99995	0.99992
Stage1: olivine fractionation
1-F1	F1	Dol	CZn-parental liquids	CZn-liquids	f1	δ66Znparental-liquids	αol	δ66Znliquids
0	1	0.96	41.09	41.09	1	0.37	0.9999	0.37
0.05	0.95	0.96	41.09	41.1723	0.951904	0.37	0.9999	0.374929
0.1	0.9	0.96	41.1723	41.3377	0.903614	0.374929	0.9999	0.385065
1-F2	F2	Dol:cpx=3:2	CZn-parental liquids	CZn-liquids	f2	δ66Znparental-liquids	αol:cpx=3:2	δ66Znliquids
0	1	0.708	41.3377	41.3377	1	0.385065	0.99992	0.385065
0.05	0.95	0.708	41.3377	41.9502	0.964076	0.385065	0.99992	0.387992
0.1	0.9	0.708	41.9502	43.212	0.92707	0.387992	0.99992	0.39405
0.15	0.85	0.708	43.212	45.1913	0.888935	0.39405	0.99992	0.403469
0.2	0.8	0.708	45.1913	47.9942	0.849618	0.403469	0.99992	0.416507
