# Supplementary material for: Zinc isotopic evidence for recycled carbonate in the deep mantle
Source: Nat Commun. 2022 Oct 14;13:6085. doi: 10.1038/s41467-022-33789-6 (PMC9568527; doi:10.1038/s41467-022-33789-6)
Supplement: Supplementary file 7 — Supplementary Table 4 [file 41467_2022_33789_MOESM7_ESM.xlsx]

## Sheet: Supplementary Table 4
Supplementary Table 4 The calculation for geochemical compositions of refertilized peridotite
Lithology	Proportions of addtion of silicic melt	Zn (ppm)	δ66Zn (‰)	La (ppb)	Sm (ppb)
silicic melt		69	0.31	42	11
peridotite		26	0.16	648	406
10%silicic melt+90%Peridotite	0.1	30.3	0.194158	587.4	366.5
20%silicic melt+80%Peridotite	0.2	34.6	0.219827	526.8	327
30%silicic melt+70%Peridotite	0.3	38.9	0.23982	466.2	287.5
40%silicic melt+60%Peridotite	0.4	43.2	0.255833	405.6	248
