# Supplementary material for: Zinc isotopic evidence for recycled carbonate in the deep mantle
Source: Nat Commun. 2022 Oct 14;13:6085. doi: 10.1038/s41467-022-33789-6 (PMC9568527; doi:10.1038/s41467-022-33789-6)
Supplement: Supplementary file 8 — Supplementary Table 5 [file 41467_2022_33789_MOESM8_ESM.xlsx]

## Sheet: Supplementary Table 5.1
Supplementary Table 5.1 Melting of pyroxenite for Zn isotopic compositions with evolving modal composition in melting residue
	Garnet	Cpx	Sum	bulk Zn (ppm)	δ66Zn0	melt increment F0	αmelt-cpx	αgrt-cpx	αcpx-cpx	initial δ66Zncpx
Initial modal abundance	0.3	0.7	1	50.7125	0.27	0.01	1.00005	1.00001	1	0.16
Melting mode	0.1	0.9	1
KdMNR/MELT	0.892	0.675
initial Zn content (ppm)	87.375	35
			Residue modal abundance		Normalised to 1						Residue mineral Zn content
	F	f	Grt	Cpx	Grt	Cpx	Sum	D	P	Melt Zn content	Grt	Cpx	αmelt-residue	Δmelt-residue	Residue Zn content	δ66Zninst.melt	δ66Znresidue	δ66Znaggr.melt
1	0.01	0.01	0.299	0.691	0.30202	0.69798	1	0.7401	0.6967	68.2415	60.8714	46.063	1.00005	0.0478617	50.5354	0.317218	0.269356	0.317218
2	0.02	0.010101	0.30101	0.688889	0.304082	0.695918	1	0.740538	0.6967	68.0004	60.6564	45.9003	1.00005	0.0478412	50.3572	0.316547	0.268706	0.316883
3	0.03	0.0102041	0.303061	0.686735	0.306186	0.693814	1	0.740986	0.6967	67.7178	60.4043	45.7095	1.00005	0.0478204	50.1783	0.31587	0.26805	0.316547
4	0.04	0.0103093	0.305155	0.684536	0.308333	0.691667	1	0.741442	0.6967	67.4337	60.1508	45.5177	1.00005	0.0477992	49.9985	0.315186	0.267387	0.316209
5	0.05	0.0104167	0.307292	0.682292	0.310526	0.689474	1	0.741908	0.6967	67.148	59.896	45.3249	1.00005	0.0477776	49.818	0.314496	0.266719	0.315869
6	0.06	0.0105263	0.309474	0.68	0.312766	0.687234	1	0.742384	0.6967	66.8607	59.6398	45.131	1.00005	0.0477555	49.6367	0.3138	0.266044	0.315528
7	0.07	0.0106383	0.311702	0.67766	0.315054	0.684946	1	0.74287	0.6967	66.5718	59.3821	44.936	1.00005	0.047733	49.4546	0.313096	0.265363	0.315185
8	0.08	0.0107527	0.313978	0.675269	0.317391	0.682609	1	0.743367	0.6967	66.2813	59.1229	44.7399	1.00005	0.04771	49.2717	0.312386	0.264676	0.31484
9	0.09	0.0108696	0.316304	0.672826	0.31978	0.68022	1	0.743874	0.6967	65.9891	58.8623	44.5427	1.00005	0.0476866	49.088	0.311668	0.263981	0.314494
10	0.1	0.010989	0.318681	0.67033	0.322222	0.677778	1	0.744392	0.6967	65.6953	58.6002	44.3443	1.00005	0.0476626	48.9034	0.310943	0.26328	0.314145
11	0.11	0.0111111	0.321111	0.667778	0.324719	0.675281	1	0.744922	0.6967	65.3997	58.3366	44.1448	1.00005	0.0476382	48.7181	0.310211	0.262573	0.313796
12	0.12	0.011236	0.323596	0.665169	0.327273	0.672727	1	0.745464	0.6967	65.1024	58.0714	43.9441	1.00005	0.0476133	48.5319	0.309471	0.261858	0.313444
13	0.13	0.0113636	0.326136	0.6625	0.329885	0.670115	1	0.746018	0.6967	64.8033	57.8046	43.7423	1.00005	0.0475878	48.3449	0.308723	0.261136	0.31309
14	0.14	0.0114943	0.328736	0.65977	0.332558	0.667442	1	0.746585	0.6967	64.5025	57.5362	43.5392	1.00005	0.0475617	48.157	0.307968	0.260406	0.312735
15	0.15	0.0116279	0.331395	0.656977	0.335294	0.664706	1	0.747165	0.6967	64.1998	57.2662	43.3348	1.00005	0.0475351	47.9683	0.307204	0.259669	0.312378
16	0.16	0.0117647	0.334118	0.654118	0.338095	0.661905	1	0.747759	0.6967	63.8952	56.9945	43.1293	1.00005	0.0475079	47.7787	0.306433	0.258925	0.312019
17	0.17	0.0119048	0.336905	0.65119	0.340964	0.659036	1	0.748367	0.6967	63.5888	56.7212	42.9224	1.00005	0.0474801	47.5882	0.305653	0.258173	0.311658
18	0.18	0.0120482	0.339759	0.648193	0.343902	0.656098	1	0.748989	0.6967	63.2804	56.4461	42.7143	1.00005	0.0474517	47.3968	0.304864	0.257412	0.311295
19	0.19	0.0121951	0.342683	0.645122	0.346914	0.653086	1	0.749627	0.6967	62.9701	56.1693	42.5048	1.00005	0.0474226	47.2045	0.304067	0.256644	0.31093
20	0.2	0.0123457	0.345679	0.641975	0.35	0.65	1	0.75028	0.6967	62.6577	55.8907	42.294	1.00005	0.0473928	47.0114	0.30326	0.255867	0.310563
21	0.21	0.0125	0.34875	0.63875	0.353165	0.646835	1	0.75095	0.6967	62.3434	55.6103	42.0818	1.00005	0.0473623	46.8173	0.302445	0.255082	0.310194
22	0.22	0.0126582	0.351899	0.635443	0.35641	0.64359	1	0.751637	0.6967	62.027	55.3281	41.8682	1.00005	0.0473311	46.6223	0.30162	0.254288	0.309824
23	0.23	0.0128205	0.355128	0.632051	0.35974	0.64026	1	0.752341	0.6967	61.7085	55.044	41.6532	1.00005	0.0472992	46.4264	0.300785	0.253486	0.309451
24	0.24	0.012987	0.358442	0.628571	0.363158	0.636842	1	0.753064	0.6967	61.3878	54.7579	41.4368	1.00005	0.0472665	46.2295	0.299941	0.252674	0.309076
25	0.25	0.0131579	0.361842	0.625	0.366667	0.633333	1	0.753805	0.6967	61.065	54.47	41.2189	1.00005	0.047233	46.0317	0.299086	0.251853	0.308699
26	0.26	0.0133333	0.365333	0.621333	0.37027	0.62973	1	0.754567	0.6967	60.7399	54.18	40.9995	1.00005	0.0471986	45.833	0.298221	0.251023	0.308321
27	0.27	0.0135135	0.368919	0.617568	0.373973	0.626027	1	0.755349	0.6967	60.4126	53.8881	40.7785	1.00005	0.0471634	45.6332	0.297346	0.250183	0.307939
28	0.28	0.0136986	0.372603	0.613699	0.377778	0.622222	1	0.756152	0.6967	60.083	53.594	40.556	1.00005	0.0471272	45.4325	0.29646	0.249333	0.307556
29	0.29	0.0138889	0.376389	0.609722	0.38169	0.61831	1	0.756978	0.6967	59.751	53.2979	40.3319	1.00005	0.0470902	45.2309	0.295563	0.248473	0.307171
30	0.3	0.0140845	0.380282	0.605634	0.385714	0.614286	1	0.757827	0.6967	59.4166	52.9996	40.1062	1.00005	0.0470521	45.0282	0.294654	0.247602	0.306784

## Sheet: Supplementary Table 5.2 
Supplementary Table 5.2 Melting of peridotite for Zn isotopic compositions with evolving modal composition in melting residue
	Olivine	Cpx	Opx	Garnet	Sum	bulk Zn (ppm)	δ66Zn0	melt increment F0	αmelt-cpx	αol-cpx	αcpx-cpx	αopx-cpx	αgrt-cpx	initial δ66Zncpx
Initial modal abundance	0.6	0.24	0.07	0.09	1	26.0545	0.16	0.01	1.00005	0.999945	1	0.999975	1.00011	0.16
Melting mode	0.08	0.81	-0.19	0.3	1
KdMNR/MELT	0.96	0.333	0.451	0.213
initial Zn content (ppm)	34	12	28	9.05
			Residue modal abundance				Normalised to 1								Residue mineral Zn content
	F	f	Olivine	Cpx	Opx	Grt	Olivine	Cpx	Opx	Grt	Sum	D	P	Melt Zn content	Olivine	Cpx	Opx	Grt	αmelt-residue	Δmelt-residue	Residue Zn content	δ66Znresidue	δ66Zninst.melt	δ66Znaggr.melt
1	0.01	0.01	0.5992	0.2319	0.0719	0.087	0.605253	0.234242	0.0726263	0.0878788	1	0.70666	0.32474	36.5209	35.0601	12.1615	16.4709	7.77896	1.00009	0.0943433	25.9488	0.158678	0.253021	0.253021
2	0.02	0.010101	0.604444	0.226061	0.0745455	0.0848485	0.610612	0.228367	0.0753061	0.0857143	1	0.710518	0.32474	36.3693	34.9145	12.111	16.4025	7.74666	1.00009	0.0946156	25.8424	0.157338	0.251954	0.252488
3	0.03	0.0102041	0.609796	0.220102	0.0772449	0.0826531	0.616082	0.222371	0.0780412	0.0835052	1	0.714454	0.32474	36.022	34.5811	11.9953	16.2459	7.67268	1.00009	0.0948903	25.7375	0.155988	0.250879	0.251956
4	0.04	0.0103093	0.615258	0.214021	0.08	0.0804124	0.621667	0.21625	0.0808333	0.08125	1	0.718472	0.32474	35.6764	34.2493	11.8802	16.09	7.59907	1.0001	0.0951677	25.634	0.154628	0.249796	0.251423
5	0.05	0.0104167	0.620833	0.207812	0.0828125	0.078125	0.627368	0.21	0.0836842	0.0789474	1	0.722573	0.32474	35.3325	33.9192	11.7657	15.935	7.52583	1.0001	0.0954476	25.5319	0.153258	0.248706	0.250889
6	0.06	0.0105263	0.626526	0.201474	0.0856842	0.0757895	0.633191	0.203617	0.0865957	0.0765957	1	0.726761	0.32474	34.9905	33.5908	11.6518	15.7807	7.45297	1.0001	0.0957302	25.4313	0.151877	0.247607	0.250355
7	0.07	0.0106383	0.63234	0.195	0.088617	0.0734043	0.63914	0.197097	0.0895699	0.0741935	1	0.731038	0.32474	34.6501	33.2641	11.5385	15.6272	7.38047	1.0001	0.0960155	25.3321	0.150485	0.246501	0.24982
8	0.08	0.0107527	0.63828	0.188387	0.0916129	0.0709677	0.645217	0.190435	0.0926087	0.0717391	1	0.735407	0.32474	34.3115	32.939	11.4257	15.4745	7.30835	1.0001	0.0963035	25.2345	0.149083	0.245386	0.249284
9	0.09	0.0108696	0.644348	0.18163	0.0946739	0.0684783	0.651429	0.183626	0.0957143	0.0692308	1	0.73987	0.32474	33.9746	32.6156	11.3135	15.3226	7.23659	1.0001	0.0965942	25.1385	0.147669	0.244263	0.248747
10	0.1	0.010989	0.650549	0.174725	0.0978022	0.0659341	0.657778	0.176667	0.0988889	0.0666667	1	0.744432	0.32474	33.6395	32.2939	11.202	15.1714	7.16521	1.0001	0.0968878	25.044	0.146244	0.243132	0.24821
11	0.11	0.0111111	0.656889	0.167667	0.101	0.0633333	0.66427	0.169551	0.102135	0.0640449	1	0.749096	0.32474	33.3061	31.9739	11.0909	15.0211	7.0942	1.0001	0.0971842	24.9512	0.144808	0.241993	0.247672
12	0.12	0.011236	0.663371	0.160449	0.10427	0.0606742	0.670909	0.162273	0.105455	0.0613636	1	0.753864	0.32474	32.9745	31.6555	10.9805	14.8715	7.02356	1.0001	0.0974835	24.86	0.143361	0.240844	0.247133
13	0.13	0.0113636	0.67	0.153068	0.107614	0.0579545	0.677701	0.154828	0.108851	0.0586207	1	0.75874	0.32474	32.6445	31.3388	10.8706	14.7227	6.95329	1.0001	0.0977857	24.7705	0.141902	0.239687	0.246593
14	0.14	0.0114943	0.676782	0.145517	0.111034	0.0551724	0.684651	0.147209	0.112326	0.055814	1	0.763729	0.32474	32.3164	31.0237	10.7614	14.5747	6.88339	1.0001	0.0980909	24.6828	0.140431	0.238522	0.246053
15	0.15	0.0116279	0.683721	0.137791	0.114535	0.0523256	0.691765	0.139412	0.115882	0.0529412	1	0.768833	0.32474	31.9899	30.7103	10.6526	14.4275	6.81386	1.0001	0.0983991	24.5968	0.138948	0.237347	0.245512
16	0.16	0.0117647	0.690824	0.129882	0.118118	0.0494118	0.699048	0.131429	0.119524	0.05	1	0.774058	0.32474	31.6652	30.3986	10.5445	14.281	6.7447	1.0001	0.0987103	24.5127	0.137453	0.236163	0.24497
17	0.17	0.0119048	0.698095	0.121786	0.121786	0.0464286	0.706506	0.123253	0.123253	0.046988	1	0.779407	0.32474	31.3423	30.0886	10.437	14.1354	6.67591	1.0001	0.0990247	24.4304	0.135945	0.23497	0.244428
18	0.18	0.0120482	0.705542	0.113494	0.125542	0.0433735	0.714146	0.114878	0.127073	0.0439024	1	0.784885	0.32474	31.0211	29.7802	10.33	13.9905	6.60749	1.0001	0.0993422	24.35	0.134426	0.233768	0.243884
19	0.19	0.0121951	0.713171	0.105	0.12939	0.0402439	0.721975	0.106296	0.130988	0.0407407	1	0.790496	0.32474	30.7016	29.4735	10.2236	13.8464	6.53944	1.0001	0.0996629	24.2716	0.132893	0.232556	0.24334
20	0.2	0.0123457	0.720988	0.0962963	0.133333	0.037037	0.73	0.0975	0.135	0.0375	1	0.796246	0.32474	30.3839	29.1685	10.1178	13.7031	6.47176	1.0001	0.0999868	24.1952	0.131348	0.231335	0.242796
21	0.21	0.0125	0.729	0.087375	0.137375	0.03375	0.738228	0.088481	0.139114	0.0341772	1	0.80214	0.32474	30.0679	28.8651	10.0126	13.5606	6.40445	1.0001	0.100314	24.1209	0.12979	0.230104	0.242251
22	0.22	0.0126582	0.737215	0.0782278	0.141519	0.0303797	0.746667	0.0792308	0.143333	0.0307692	1	0.808183	0.32474	29.7536	28.5635	9.90795	13.4189	6.33752	1.0001	0.100645	24.0487	0.128218	0.228863	0.241705
23	0.23	0.0128205	0.745641	0.0688462	0.145769	0.0269231	0.755325	0.0697403	0.147662	0.0272727	1	0.814381	0.32474	29.4411	28.2634	9.80388	13.2779	6.27095	1.0001	0.100979	23.9786	0.126633	0.227612	0.241158
24	0.24	0.012987	0.754286	0.0592208	0.15013	0.0233766	0.764211	0.06	0.152105	0.0236842	1	0.82074	0.32474	29.1303	27.9651	9.70039	13.1378	6.20476	1.0001	0.101316	23.9108	0.125035	0.226351	0.240611
25	0.25	0.0131579	0.763158	0.0493421	0.154605	0.0197368	0.773333	0.05	0.156667	0.02	1	0.827266	0.32474	28.8213	27.6684	9.59748	12.9984	6.13893	1.0001	0.101657	23.8454	0.123423	0.22508	0.240063
26	0.26	0.0133333	0.772267	0.0392	0.1592	0.016	0.782703	0.0397297	0.161351	0.0162162	1	0.833967	0.32474	28.514	27.3734	9.49515	12.8598	6.07348	1.0001	0.102002	23.7823	0.121796	0.223798	0.239514
27	0.27	0.0135135	0.781622	0.0287838	0.163919	0.0121622	0.792329	0.0291781	0.166164	0.0123288	1	0.840848	0.32474	28.2084	27.0801	9.3934	12.722	6.00839	1.0001	0.10235	23.7217	0.120156	0.222505	0.238965
28	0.28	0.0136986	0.791233	0.0180822	0.168767	0.00821918	0.802222	0.0183333	0.171111	0.00833333	1	0.847918	0.32474	27.9046	26.7884	9.29223	12.585	5.94368	1.0001	0.102701	23.6636	0.118501	0.221202	0.238416
29	0.29	0.0138889	0.801111	0.00708333	0.17375	0.00416667	0.812394	0.0071831	0.176197	0.00422535	1	0.855184	0.32474	27.6025	26.4984	9.19164	12.4487	5.87934	1.0001	0.103057	23.6081	0.116831	0.219888	0.237865
30	0.3	0.0140845	0.811268	-0.00422535	0.178873	3.03577e-17	0.822857	-0.00428571	0.181429	3.07913e-17	1	0.862655	0.32474	27.3022	26.2101	9.09163	12.3133	5.81537	1.0001	0.103416	23.5553	0.115147	0.218563	0.237314

## Sheet: Supplementary Table 5.3
Supplementary Table 5.3 Melting of refertilized peridotite for Zn isotopic compositions with evolving modal composition in melting residue
	Olivine	Cpx	Opx	Garnet	Sum	bulk Zn (ppm)	δ66Zn0	melt increment F0	αmelt-cpx	αol-cpx	αcpx-cpx	αopx-cpx	αgrt-cpx	initial δ66Zncpx
Initial modal abundance	0.6	0.24	0.07	0.09	1	30.3	0.19	0.01	1.00005	0.999945	1	0.999975	1.00011	0.16
Melting mode	0.08	0.81	-0.19	0.3	1
KdMNR/MELT Davis (2013)	0.96	0.333	0.451	0.213
initial Zn content (ppm)
			Residue modal abundance				Normalised to 1								Residue mineral Zn content
	F	f	Olivine	Cpx	Opx	Grt	Olivine	Cpx	Opx	Grt	Sum	D	P	Melt Zn content	Olivine	Cpx	Opx	Grt	αmelt-residue	Δmelt-residue	Residue Zn content	δ66Znresidue	δ66Zninst.melt	δ66Znaggr.melt
1	0.01	0.01	0.5992	0.2319	0.0719	0.087	0.605253	0.234242	0.0726263	0.0878788	1	0.70666	0.32474	42.4719	40.773	14.1431	19.1548	9.04652	1.00009	0.093197	30.1771	0.188694	0.281891	0.281891
2	0.02	0.010101	0.604444	0.226061	0.0745455	0.0848485	0.610612	0.228367	0.0753061	0.0857143	1	0.710518	0.32474	42.2955	40.6037	14.0844	19.0753	9.00895	1.00009	0.0934692	30.0534	0.18737	0.28084	0.281366
3	0.03	0.0102041	0.609796	0.220102	0.0772449	0.0826531	0.616082	0.222371	0.0780412	0.0835052	1	0.714454	0.32474	41.8916	40.216	13.9499	18.8931	8.92292	1.00009	0.093744	29.9313	0.186037	0.279781	0.280842
4	0.04	0.0103093	0.615258	0.214021	0.08	0.0804124	0.621667	0.21625	0.0808333	0.08125	1	0.718472	0.32474	41.4897	39.8301	13.8161	18.7119	8.83731	1.00009	0.0940213	29.8109	0.184693	0.278715	0.280317
5	0.05	0.0104167	0.620833	0.207812	0.0828125	0.078125	0.627368	0.21	0.0836842	0.0789474	1	0.722573	0.32474	41.0899	39.4463	13.6829	18.5315	8.75214	1.00009	0.0943013	29.6922	0.183339	0.277641	0.279791
6	0.06	0.0105263	0.626526	0.201474	0.0856842	0.0757895	0.633191	0.203617	0.0865957	0.0765957	1	0.726761	0.32474	40.692	39.0644	13.5505	18.3521	8.66741	1.00009	0.0945839	29.5752	0.181975	0.276559	0.279265
7	0.07	0.0106383	0.63234	0.195	0.088617	0.0734043	0.63914	0.197097	0.0895699	0.0741935	1	0.731038	0.32474	40.2962	38.6844	13.4186	18.1736	8.5831	1.00009	0.0948691	29.4599	0.1806	0.275469	0.278738
8	0.08	0.0107527	0.63828	0.188387	0.0916129	0.0709677	0.645217	0.190435	0.0926087	0.0717391	1	0.735407	0.32474	39.9024	38.3063	13.2875	17.996	8.49922	1.0001	0.0951571	29.3464	0.179214	0.274371	0.27821
9	0.09	0.0108696	0.644348	0.18163	0.0946739	0.0684783	0.651429	0.183626	0.0957143	0.0692308	1	0.73987	0.32474	39.5107	37.9303	13.1571	17.8193	8.41578	1.0001	0.0954479	29.2347	0.177817	0.273265	0.277682
10	0.1	0.010989	0.650549	0.174725	0.0978022	0.0659341	0.657778	0.176667	0.0988889	0.0666667	1	0.744432	0.32474	39.1209	37.5561	13.0273	17.6435	8.33276	1.0001	0.0957414	29.1249	0.176409	0.272151	0.277152
11	0.11	0.0111111	0.656889	0.167667	0.101	0.0633333	0.66427	0.169551	0.102135	0.0640449	1	0.749096	0.32474	38.7332	37.1839	12.8982	17.4687	8.25018	1.0001	0.0960378	29.0169	0.17499	0.271028	0.276622
12	0.12	0.011236	0.663371	0.160449	0.10427	0.0606742	0.670909	0.162273	0.105455	0.0613636	1	0.753864	0.32474	38.3475	36.8136	12.7697	17.2947	8.16803	1.0001	0.0963371	28.9109	0.17356	0.269897	0.276091
13	0.13	0.0113636	0.67	0.153068	0.107614	0.0579545	0.677701	0.154828	0.108851	0.0586207	1	0.75874	0.32474	37.9639	36.4453	12.642	17.1217	8.0863	1.0001	0.0966393	28.8068	0.172118	0.268757	0.27556
14	0.14	0.0114943	0.676782	0.145517	0.111034	0.0551724	0.684651	0.147209	0.112326	0.055814	1	0.763729	0.32474	37.5822	36.0789	12.5149	16.9496	8.00501	1.0001	0.0969445	28.7048	0.170664	0.267608	0.275027
15	0.15	0.0116279	0.683721	0.137791	0.114535	0.0523256	0.691765	0.139412	0.115882	0.0529412	1	0.768833	0.32474	37.2026	35.7145	12.3885	16.7784	7.92415	1.0001	0.0972527	28.6048	0.169198	0.266451	0.274494
16	0.16	0.0117647	0.690824	0.129882	0.118118		0.73584	0.138346	0.125815	0	1	0.774058	0.32474	36.825	35.352	12.2627	16.6081	7.84372	1.0001	0.0997652	28.507	0.167687	0.267452	0.274086
17	0.17	0.0119048	0.734887	0.128703	0.128076	-0.00357143	0.743741	0.130254	0.12962	-0.00361446	1	0.809218	0.32474	36.4494	34.9914	12.1377	16.4387	7.76373	1.0001	0.100078	28.4113	0.166164	0.266242	0.273661
18	0.18	0.0120482	0.742777	0.120495	0.131909	-0.00722892	0.751836	0.121964	0.133517	-0.00731707	1	0.815055	0.32474	34.7601	33.3697	11.5751	15.6768	7.4039	1.0001	0.100395	28.3338	0.164684	0.265079	0.273239
19	0.19	0.0121951	0.75086	0.112086	0.135834	-0.0109756	0.76013	0.11347	0.137511	-0.0111111	1	0.821034	0.32474	34.4154	33.0388	11.4603	15.5213	7.33048	1.0001	0.100714	28.2588	0.163192	0.263906	0.272805
20	0.2	0.0123457	0.759142	0.10347	0.139857	-0.0148148	0.768632	0.104763	0.141605	-0.015	1	0.827161	0.32474	34.0725	32.7096	11.3462	15.3667	7.25745	1.0001	0.101037	28.1861	0.161688	0.262725	0.272362
21	0.21	0.0125	0.767632	0.0946382	0.14398	-0.01875	0.777348	0.0958361	0.145803	-0.0189873	1	0.833441	0.32474	33.7315	32.3822	11.2326	15.2129	7.18481	1.0001	0.101362	28.1159	0.160172	0.261534	0.271911
22	0.22	0.0126582	0.776336	0.0855829	0.148208	-0.0227848	0.786289	0.0866802	0.150108	-0.0230769	1	0.839881	0.32474	33.3922	32.0565	11.1196	15.0599	7.11255	1.0001	0.101691	28.0482	0.158643	0.260334	0.271452
23	0.23	0.0128205	0.785263	0.0762955	0.152544	-0.0269231	0.795461	0.0772864	0.154525	-0.0272727	1	0.846485	0.32474	33.0548	31.7326	11.0072	14.9077	7.04067	1.0001	0.102023	27.9832	0.157102	0.259125	0.270986
24	0.24	0.012987	0.794422	0.0667669	0.156992	-0.0311688	0.804875	0.0676454	0.159058	-0.0315789	1	0.853261	0.32474	32.7192	31.4104	10.8955	14.7563	6.96918	1.0001	0.102359	27.9209	0.155547	0.257906	0.270515
25	0.25	0.0131579	0.803823	0.0569875	0.161558	-0.0355263	0.81454	0.0577474	0.163712	-0.036	1	0.860215	0.32474	32.3854	31.09	10.7843	14.6058	6.89808	1.0001	0.102697	27.8614	0.15398	0.256677	0.270038
26	0.26	0.0133333	0.813474	0.0469474	0.166246	-0.04	0.824467	0.0475818	0.168492	-0.0405405	1	0.867355	0.32474	32.0534	30.7712	10.6738	14.4561	6.82737	1.0001	0.10304	27.8047	0.152399	0.255439	0.269557
27	0.27	0.0135135	0.823385	0.0366358	0.17106	-0.0445946	0.834665	0.0371377	0.173403	-0.0452055	1	0.874687	0.32474	31.7232	30.4543	10.5638	14.3072	6.75704	1.0001	0.103385	27.7511	0.150805	0.254191	0.269072
28	0.28	0.0136986	0.833569	0.0260418	0.176006	-0.0493151	0.845146	0.0264035	0.17845	-0.05	1	0.882221	0.32474	31.3948	30.139	10.4545	14.1591	6.6871	1.0001	0.103734	27.7005	0.149198	0.252932	0.268582
29	0.29	0.0138889	0.844035	0.0151535	0.181089	-0.0541667	0.855923	0.0153669	0.18364	-0.0549296	1	0.889964	0.32474	31.0683	29.8255	10.3457	14.0118	6.61754	1.0001	0.104087	27.653	0.147576	0.251663	0.268089
30	0.3	0.0140845	0.854796	0.00395849	0.186316	-0.0591549	0.867008	0.00401504	0.188977	-0.06	1	0.897925	0.32474	30.7435	29.5138	10.2376	13.8653	6.54837	1.0001	0.104443	27.6089	0.145941	0.250384	0.267593

## Sheet: Supplementary Table 5.4
Supplementary Table 5.4 Melting of carbonated peridotite for Zn isotopic compositions with evolving modal composition in melting residue
	Olivine	Cpx	Opx	Garnet	Sum	bulk Zn (ppm)	δ66Zn0	melt increment F0	αmelt-cpx	αol-cpx	αcpx-cpx	αopx-cpx	αgrt-cpx	initial δ66Zncpx
Initial modal abundance	0.62	0.15	0.2	0.03	1	28.7515	0.3	0.01	1.00005	0.999945	1	0.999975	1.00011	0.16
Melting mode	0.03	0.7	0.03	0.24	1
KdMNR/MELT	1.14	0.33	0.66	1.61
initial Zn content (ppm)	34	12	28	9.05
			Residue modal abundance				Normalised to 1								Residue mineral Zn content
	F	f	Olivine	Cpx	Opx	Grt	Olivine	Cpx	Opx	Grt	Sum	D	P	Melt Zn content	Olivine	Cpx	Opx	Grt	αmelt-residue	Δmelt-residue	Residue Zn content	δ66Znresidue	δ66Zninst.melt	δ66Znaggr.melt
1	0.01	0.01	0.6197	0.143	0.1997	0.0276	0.62596	0.144444	0.201717	0.0278788	1	0.9366	0.6714	30.5904	34.8731	10.0948	20.1897	49.2506	1.00009	0.0911546	28.7329	0.29903	0.390185	0.390185
2	0.02	0.010101	0.625657	0.137374	0.201414	0.0254545	0.632041	0.138776	0.203469	0.0257143	1	0.939279	0.6714	30.5696	34.8493	10.088	20.1759	49.217	1.00009	0.0918858	28.7142	0.298043	0.389929	0.390057
3	0.03	0.0102041	0.631735	0.131633	0.203163	0.0232653	0.638247	0.13299	0.205258	0.0235052	1	0.942012	0.6714	30.4617	34.7264	10.0524	20.1047	49.0434	1.00009	0.0926278	28.6962	0.29704	0.389668	0.389927
4	0.04	0.0103093	0.637938	0.125773	0.204948	0.0210309	0.644583	0.127083	0.207083	0.02125	1	0.944802	0.6714	30.3535	34.603	10.0166	20.0333	48.8691	1.00009	0.0933806	28.6789	0.296022	0.389402	0.389797
5	0.05	0.0104167	0.644271	0.119792	0.206771	0.01875	0.651053	0.121053	0.208947	0.0189474	1	0.94765	0.6714	30.2448	34.4791	9.98079	19.9616	48.6942	1.00009	0.0941447	28.6624	0.294987	0.389132	0.389665
6	0.06	0.0105263	0.650737	0.113684	0.208632	0.0164211	0.65766	0.114894	0.210851	0.0165957	1	0.950558	0.6714	30.1358	34.3548	9.94481	19.8896	48.5186	1.00009	0.0949202	28.6467	0.293937	0.388857	0.389531
7	0.07	0.0106383	0.65734	0.107447	0.210532	0.0140426	0.664409	0.108602	0.212796	0.0141935	1	0.953528	0.6714	30.0263	34.23	9.90869	19.8174	48.3424	1.0001	0.0957075	28.6319	0.29287	0.388577	0.389396
8	0.08	0.0107527	0.664086	0.101075	0.212473	0.0116129	0.671304	0.102174	0.214783	0.0117391	1	0.956561	0.6714	29.9165	34.1048	9.87244	19.7449	48.1656	1.0001	0.0965067	28.6179	0.291785	0.388292	0.38926
9	0.09	0.0108696	0.670978	0.0945652	0.214457	0.00913043	0.678352	0.0956044	0.216813	0.00923077	1	0.959661	0.6714	29.8062	33.9791	9.83606	19.6721	47.988	1.0001	0.0973181	28.6049	0.290684	0.388002	0.389122
10	0.1	0.010989	0.678022	0.0879121	0.216484	0.00659341	0.685556	0.0888889	0.218889	0.00666667	1	0.962829	0.6714	29.6956	33.8529	9.79953	19.5991	47.8098	1.0001	0.0981421	28.5928	0.289564	0.387706	0.388983
11	0.11	0.0111111	0.685222	0.0811111	0.218556	0.004	0.692921	0.0820225	0.221011	0.00404494	1	0.966067	0.6714	29.5845	33.7263	9.76287	19.5257	47.631	1.0001	0.0989789	28.5816	0.288426	0.387405	0.388842
12	0.12	0.011236	0.692584	0.0741573	0.220674	0.00134831	0.700455	0.075	0.223182	0.00136364	1	0.969378	0.6714	29.4729	33.5991	9.72607	19.4521	47.4514	1.0001	0.0998288	28.5715	0.28727	0.387098	0.3887
13	0.13	0.0113636	0.700114	0.0670455	0.222841	-0.00136364	0.708161	0.0678161	0.225402	-0.00137931	1	0.972764	0.6714	29.361	33.4715	9.68912	19.3782	47.2712	1.0001	0.100692	28.5624	0.286094	0.386786	0.388556
14	0.14	0.0114943	0.707816	0.0597701	0.225057	-0.00413793	0.716047	0.0604651	0.227674	-0.00418605	1	0.976228	0.6714	29.2486	33.3434	9.65203	19.3041	47.0902	1.0001	0.101569	28.5544	0.284898	0.386468	0.38841
15	0.15	0.0116279	0.715698	0.0523256	0.227326	-0.00697674	0.724118	0.0529412	0.23	-0.00705882	1	0.979772	0.6714	29.1358	33.2148	9.6148	19.2296	46.9086	1.0001	0.102461	28.5476	0.283683	0.386143	0.388263
16	0.16	0.0117647	0.723765	0.0447059	0.229647	-0.00988235	0.732381	0.0452381	0.232381	-0.01	1	0.9834	0.6714	29.0225	33.0856	9.57742	19.1548	46.7262	1.0001	0.103366	28.542	0.282446	0.385813	0.388114
17	0.17	0.0119048	0.732024	0.0369048	0.232024	-0.0128571	0.740843	0.0373494	0.234819	-0.013012	1	0.987114	0.6714	28.9088	32.956	9.53989	19.0798	46.5431	1.0001	0.104287	28.5375	0.281189	0.385475	0.387963
18	0.18	0.0120482	0.740482	0.0289157	0.234458	-0.0159036	0.749512	0.0292683	0.237317	-0.0160976	1	0.990918	0.6714	28.7946	32.8258	9.50221	19.0044	46.3593	1.00011	0.105222	28.5344	0.27991	0.385132	0.387811
19	0.19	0.0121951	0.749146	0.0207317	0.236951	-0.0190244	0.758395	0.0209877	0.239877	-0.0192593	1	0.994815	0.6714	28.6799	32.6951	9.46438	18.9288	46.1747	1.00011	0.106173	28.5326	0.278608	0.384782	0.387657
20	0.2	0.0123457	0.758025	0.0123457	0.239506	-0.0222222	0.7675	0.0125	0.2425	-0.0225	1	0.998807	0.6714	28.5648	32.5639	9.4264	18.8528	45.9894	1.00011	0.10714	28.5322	0.277284	0.384424	0.387501
21	0.21	0.0125	0.767125	0.00375	0.242125	-0.0255	0.776835	0.00379747	0.24519	-0.0258228	1	1.0029	0.6714	28.4493	32.4322	9.38826	18.7765	45.8033	1.00011	0.108124	28.5333	0.275936	0.38406	0.387344
22	0.22	0.0126582	0.776456	-0.00506329	0.24481	-0.0288608	0.78641	-0.00512821	0.247949	-0.0292308	1	1.0071	0.6714	28.3332	32.2999	9.34997	18.6999	45.6165	1.00011	0.109124	28.5358	0.274565	0.383689	0.387184
23	0.23	0.0128205	0.786026	-0.0141026	0.247564	-0.0323077	0.796234	-0.0142857	0.250779	-0.0327273	1	1.0114	0.6714	28.2167	32.1671	9.31152	18.623	45.4289	1.00011	0.110141	28.54	0.273169	0.38331	0.387023
24	0.24	0.012987	0.795844	-0.0233766	0.25039	-0.0358442	0.806316	-0.0236842	0.253684	-0.0363158	1	1.01582	0.6714	28.0997	32.0337	9.2729	18.5458	45.2405	1.00011	0.111176	28.5458	0.271747	0.382923	0.386859
25	0.25	0.0131579	0.805921	-0.0328947	0.253289	-0.0394737	0.816667	-0.0333333	0.256667	-0.04	1	1.02035	0.6714	27.9822	31.8997	9.23413	18.4683	45.0514	1.00011	0.112229	28.5533	0.270299	0.382528	0.386694
26	0.26	0.0133333	0.816267	-0.0426667	0.256267	-0.0432	0.827297	-0.0432432	0.25973	-0.0437838	1	1.025	0.6714	27.8642	31.7652	9.19519	18.3904	44.8614	1.00011	0.113301	28.5626	0.268825	0.382126	0.386527
27	0.27	0.0135135	0.826892	-0.0527027	0.259324	-0.047027	0.838219	-0.0534247	0.262877	-0.0476712	1	1.02978	0.6714	27.7457	31.6301	9.15609	18.3122	44.6706	1.00011	0.114391	28.5738	0.267324	0.381715	0.386358
28	0.28	0.0136986	0.837808	-0.0630137	0.262466	-0.0509589	0.849444	-0.0638889	0.266111	-0.0516667	1	1.03469	0.6714	27.6267	31.4945	9.11682	18.2336	44.479	1.00012	0.115501	28.5869	0.265794	0.381295	0.386187
29	0.29	0.0138889	0.849028	-0.0736111	0.265694	-0.055	0.860986	-0.0746479	0.269437	-0.0557746	1	1.03973	0.6714	27.5072	31.3582	9.07738	18.1548	44.2866	1.00012	0.116632	28.6021	0.264235	0.380867	0.386013
30	0.3	0.0140845	0.860563	-0.084507	0.269014	-0.0591549	0.872857	-0.0857143	0.272857	-0.06	1	1.04492	0.6714	27.3872	31.2214	9.03777	18.0755	44.0934	1.00012	0.117782	28.6195	0.262647	0.380429	0.385838
