# Supplementary material for: Zinc isotopic evidence for recycled carbonate in the deep mantle
Source: Nat Commun. 2022 Oct 14;13:6085. doi: 10.1038/s41467-022-33789-6 (PMC9568527; doi:10.1038/s41467-022-33789-6)
Supplement: Supplementary file 9 — Supplementary Table 6 [file 41467_2022_33789_MOESM9_ESM.xlsx]

## Sheet: Supplementary Table 6.1
Supplementary Table 6.1 Melting of pyroxenite for La/Sm with evolving modal composition in melting residue
	Garnet	Cpx	Sum	melt increment F0	initial La	initial Sm
Initial modal abundance	0.3	0.7	1	0.01	4.19	3.48
Melting mode	0.1	0.9	1
Dla	0.0043	0.0285
DSm	0.356	0.2515
	F	f	PLa	PSm	DLa	DSm	CL-La	CRS-La	CL-Sm	CRS-Sm	Laaggr.melt	Smaggr.melt	La/Sm
1	0.01	0.01	0.02608	0.26195	0.02124	0.28285	135.252	2.86614	11.9905	3.39404	135.252	11.9905	11.28
2	0.02	0.010101	0.02608	0.26195	0.02124	0.28285	92.2254	1.95431	11.6913	3.30937	114.204	11.8999	9.59708
3	0.03	0.0102041	0.02608	0.26195	0.02124	0.28285	62.6825	1.32825	11.3966	3.226	97.4569	11.8097	8.25228
4	0.04	0.0103093	0.02608	0.26195	0.02124	0.28285	42.4626	0.899765	11.1066	3.14391	84.0367	11.7198	7.1705
5	0.05	0.0104167	0.02608	0.26195	0.02124	0.28285	28.6686	0.607461	10.821	3.0631	73.202	11.6302	6.29413
6	0.06	0.0105263	0.02608	0.26195	0.02124	0.28285	19.2895	0.408716	10.5399	2.98356	64.3858	11.5409	5.5789
7	0.07	0.0106383	0.02608	0.26195	0.02124	0.28285	12.9337	0.274039	10.2633	2.90528	57.1534	11.452	4.99069
8	0.08	0.0107527	0.02608	0.26195	0.02124	0.28285	8.64142	0.183089	9.99112	2.82826	51.1707	11.3634	4.50312
9	0.09	0.0108696	0.02608	0.26195	0.02124	0.28285	5.7528	0.121883	9.72337	2.75249	46.1799	11.2751	4.09573
10	0.1	0.010989	0.02608	0.26195	0.02124	0.28285	3.81572	0.0808408	9.46001	2.67796	41.9812	11.1872	3.75262
11	0.11	0.0111111	0.02608	0.26195	0.02124	0.28285	2.52144	0.0534183	9.20101	2.60467	38.4194	11.0995	3.46135
12	0.12	0.011236	0.02608	0.26195	0.02124	0.28285	1.65983	0.0351636	8.94636	2.5326	35.3732	11.0123	3.21217
13	0.13	0.0113636	0.02608	0.26195	0.02124	0.28285	1.08841	0.0230573	8.69602	2.46176	32.7473	10.9253	2.99738
14	0.14	0.0114943	0.02608	0.26195	0.02124	0.28285	0.710888	0.0150593	8.44997	2.39213	30.4666	10.8387	2.81091
15	0.15	0.0116279	0.02608	0.26195	0.02124	0.28285	0.462442	0.00979593	8.20819	2.3237	28.4713	10.7524	2.64791
16	0.16	0.0117647	0.02608	0.26195	0.02124	0.28285	0.299589	0.00634601	7.97064	2.25648	26.7139	10.6664	2.50448
17	0.17	0.0119048	0.02608	0.26195	0.02124	0.28285	0.193274	0.00409387	7.7373	2.19044	25.156	10.5808	2.37751
18	0.18	0.0120482	0.02608	0.26195	0.02124	0.28285	0.124155	0.00262971	7.50815	2.12559	23.7668	10.4956	2.26446
19	0.19	0.0121951	0.02608	0.26195	0.02124	0.28285	0.0794066	0.00168185	7.28316	2.06192	22.521	10.4106	2.16327
20	0.2	0.0123457	0.02608	0.26195	0.02124	0.28285	0.0505612	0.00107086	7.0623	1.99942	21.3981	10.326	2.07224
21	0.21	0.0125	0.02608	0.26195	0.02124	0.28285	0.0320482	0.000678741	6.84554	1.93807	20.381	10.2418	1.98998
22	0.22	0.0126582	0.02608	0.26195	0.02124	0.28285	0.0202198	0.000428215	6.63286	1.87788	19.4558	10.1579	1.91533
23	0.23	0.0128205	0.02608	0.26195	0.02124	0.28285	0.0126968	0.000268882	6.42424	1.81884	18.6106	10.0744	1.84732
24	0.24	0.012987	0.02608	0.26195	0.02124	0.28285	0.00793436	0.000168021	6.21964	1.76093	17.8356	9.99115	1.78514
25	0.25	0.0131579	0.02608	0.26195	0.02124	0.28285	0.00493384	0.000104476	6.01903	1.70416	17.1224	9.90829	1.72809
26	0.26	0.0133333	0.02608	0.26195	0.02124	0.28285	0.00305258	6.46371e-05	5.82239	1.64851	16.464	9.82579	1.67559
27	0.27	0.0135135	0.02608	0.26195	0.02124	0.28285	0.00187893	3.97838e-05	5.6297	1.59397	15.8543	9.74364	1.62715
28	0.28	0.0136986	0.02608	0.26195	0.02124	0.28285	0.00115044	2.4358e-05	5.44091	1.54054	15.2882	9.66184	1.58232
29	0.29	0.0138889	0.02608	0.26195	0.02124	0.28285	0.000700614	1.48333e-05	5.25601	1.48821	14.761	9.5804	1.54075
30	0.3	0.0140845	0.02608	0.26195	0.02124	0.28285	0.000424327	8.98338e-06	5.07497	1.43697	14.269	9.49931	1.50211

## Sheet: Supplementary Table 6.2 
Supplementary Table 6.2 Melting of peridotite for La/Sm with evolving modal composition in melting residue
	Olivine	Cpx	Opx	Garnet	Sum	melt increment F0	initial La	initial Sm
Initial modal abundance	0.6	0.24	0.07	0.09	1	0.01	0.648	0.406
Melting mode	0.08	0.81	-0.19	0.3	1
DLa	6.4e-05	0.029	0.0008	0.0014
DSm	0.00044	0.23	0.015	0.18
	F	f	PLa	PSm	DLa	DSm	CL-La	CRS-La	CL-Sm	CRS-Sm	Laaggr.melt	Smaggr.melt	La/Sm
1	0.01	0.01	0.0237631	0.237485	0.0071804	0.072714	38.2464	0.268218	5.05358	0.359055	38.2464	5.05358	7.56819
2	0.02	0.010101	0.0237631	0.237485	0.0071804	0.072714	15.7392	0.110351	4.46496	0.317158	27.0723	4.78182	5.66151
3	0.03	0.0102041	0.0237631	0.237485	0.0071804	0.072714	6.43745	0.0451229	3.94011	0.279808	20.2378	4.52805	4.46943
4	0.04	0.0103093	0.0237631	0.237485	0.0071804	0.072714	2.61663	0.0183364	3.47264	0.246549	15.8527	4.29105	3.69438
5	0.05	0.0104167	0.0237631	0.237485	0.0071804	0.072714	1.05688	0.00740436	3.05677	0.216968	12.9024	4.06966	3.17038
6	0.06	0.0105263	0.0237631	0.237485	0.0071804	0.072714	0.424159	0.0029708	2.68723	0.190689	10.8264	3.86283	2.80271
7	0.07	0.0106383	0.0237631	0.237485	0.0071804	0.072714	0.169123	0.00118422	2.35925	0.167371	9.30547	3.66955	2.53586
8	0.08	0.0107527	0.0237631	0.237485	0.0071804	0.072714	0.0669898	0.000468939	2.06852	0.146706	8.15129	3.48888	2.33636
9	0.09	0.0108696	0.0237631	0.237485	0.0071804	0.072714	0.0263572	0.000184452	1.81114	0.128416	7.24878	3.31996	2.18339
10	0.1	0.010989	0.0237631	0.237485	0.0071804	0.072714	0.0102998	7.20592e-05	1.58355	0.112247	6.52503	3.16198	2.06359
11	0.11	0.0111111	0.0237631	0.237485	0.0071804	0.072714	0.00399718	2.79566e-05	1.38259	0.0979739	5.93225	3.01419	1.96811
12	0.12	0.011236	0.0237631	0.237485	0.0071804	0.072714	0.00154036	1.07702e-05	1.20536	0.0853899	5.43804	2.87587	1.89092
13	0.13	0.0113636	0.0237631	0.237485	0.0071804	0.072714	0.000589371	4.11958e-06	1.04929	0.0743106	5.01978	2.74637	1.82779
14	0.14	0.0114943	0.0237631	0.237485	0.0071804	0.072714	0.000223872	1.56432e-06	0.912027	0.0645697	4.66124	2.62508	1.77566
15	0.15	0.0116279	0.0237631	0.237485	0.0071804	0.072714	8.4412e-05	5.89644e-07	0.791485	0.0560178	4.3505	2.51143	1.73228
16	0.16	0.0117647	0.0237631	0.237485	0.0071804	0.072714	3.159e-05	2.20592e-07	0.68578	0.0485206	4.0786	2.40489	1.69596
17	0.17	0.0119048	0.0237631	0.237485	0.0071804	0.072714	1.17322e-05	8.1898e-08	0.593223	0.0419579	3.83868	2.30497	1.6654
18	0.18	0.0120482	0.0237631	0.237485	0.0071804	0.072714	4.32356e-06	3.01705e-08	0.512301	0.036222	3.62542	2.2112	1.63957
19	0.19	0.0121951	0.0237631	0.237485	0.0071804	0.072714	1.58079e-06	1.10271e-08	0.441662	0.0312166	3.43461	2.12317	1.61768
20	0.2	0.0123457	0.0237631	0.237485	0.0071804	0.072714	5.7335e-07	3.99804e-09	0.380098	0.0268556	3.26288	2.04048	1.59908
21	0.21	0.0125	0.0237631	0.237485	0.0071804	0.072714	2.06261e-07	1.43774e-09	0.32653	0.0230622	3.1075	1.96275	1.58324
22	0.22	0.0126582	0.0237631	0.237485	0.0071804	0.072714	7.35876e-08	5.12744e-10	0.279997	0.0197682	2.96625	1.88964	1.56974
23	0.23	0.0128205	0.0237631	0.237485	0.0071804	0.072714	2.60326e-08	1.81318e-10	0.239644	0.0169127	2.83729	1.82084	1.55823
24	0.24	0.012987	0.0237631	0.237485	0.0071804	0.072714	9.13035e-09	6.35674e-11	0.204712	0.0144416	2.71907	1.75605	1.5484
25	0.25	0.0131579	0.0237631	0.237485	0.0071804	0.072714	3.1743e-09	2.20909e-11	0.174527	0.0123072	2.6103	1.69499	1.54001
26	0.26	0.0133333	0.0237631	0.237485	0.0071804	0.072714	1.09378e-09	7.60866e-12	0.148492	0.0104668	2.50991	1.63742	1.53285
27	0.27	0.0135135	0.0237631	0.237485	0.0071804	0.072714	3.73471e-10	2.59684e-12	0.126078	0.00888309	2.41695	1.58308	1.52674
28	0.28	0.0136986	0.0237631	0.237485	0.0071804	0.072714	1.26345e-10	8.7811e-13	0.10682	0.00752286	2.33063	1.53177	1.52153
29	0.29	0.0138889	0.0237631	0.237485	0.0071804	0.072714	4.23405e-11	2.94133e-13	0.0903056	0.0063569	2.25026	1.48327	1.51709
30	0.3	0.0140845	0.0237631	0.237485	0.0071804	0.072714	1.4053e-11	9.75771e-14	0.0761729	0.00535953	2.17525	1.43741	1.51332

## Sheet: Supplementary Table 6.3 
Supplementary Table 6.3 Melting of refertilized peridotite for La/Sm with evolving modal composition in melting residue
	Olivine	Cpx	Opx	Garnet	Sum	melt increment F0	initial La	initial Sm
Initial modal abundance	0.6	0.24	0.07	0.09	1	0.01	587.4	366.5
Melting mode	0.08	0.81	-0.19	0.3	1
Dla	6.4e-05	0.029	0.0008	0.0014
DSm	0.00044	0.23	0.015	0.18
	F	f	P-La	P-Sm	D-La	D-Sm	CL-La	CRS-La	CL-Sm	CRS-Sm	La-aggr.melt	Sm-aggr.melt	La/Sm
1	0.01	0.01	0.0237631	0.237485	0.0071804	0.072714	34669.7	243.135	4561.91	324.122	34669.7	4561.91	7.59981
2	0.02	0.010101	0.0237631	0.237485	0.0071804	0.072714	14267.3	100.031	4030.56	286.301	24540.5	4316.59	5.68517
3	0.03	0.0102041	0.0237631	0.237485	0.0071804	0.072714	5835.42	40.9031	3556.77	252.585	18345.2	4087.51	4.48811
4	0.04	0.0103093	0.0237631	0.237485	0.0071804	0.072714	2371.92	16.6216	3134.78	222.562	14370.2	3873.57	3.70981
5	0.05	0.0104167	0.0237631	0.237485	0.0071804	0.072714	958.045	6.71191	2759.37	195.859	11695.8	3673.72	3.18363
6	0.06	0.0105263	0.0237631	0.237485	0.0071804	0.072714	384.492	2.69298	2425.78	172.136	9813.93	3487.01	2.81442
7	0.07	0.0106383	0.0237631	0.237485	0.0071804	0.072714	153.307	1.07347	2129.72	151.087	8435.24	3312.53	2.54646
8	0.08	0.0107527	0.0237631	0.237485	0.0071804	0.072714	60.725	0.425084	1867.28	132.433	7389	3149.45	2.34613
9	0.09	0.0108696	0.0237631	0.237485	0.0071804	0.072714	23.8923	0.167203	1634.93	115.922	6570.88	2996.96	2.19251
10	0.1	0.010989	0.0237631	0.237485	0.0071804	0.072714	9.33661	0.0653203	1429.49	101.327	5914.82	2854.35	2.07221
11	0.11	0.0111111	0.0237631	0.237485	0.0071804	0.072714	3.62337	0.0253422	1248.08	88.4419	5377.47	2720.93	1.97633
12	0.12	0.011236	0.0237631	0.237485	0.0071804	0.072714	1.39631	0.00976296	1088.09	77.0823	4929.48	2596.07	1.89882
13	0.13	0.0113636	0.0237631	0.237485	0.0071804	0.072714	0.534254	0.00373432	947.201	67.0809	4550.34	2479.17	1.83543
14	0.14	0.0114943	0.0237631	0.237485	0.0071804	0.072714	0.202936	0.00141803	823.295	58.2877	4225.33	2369.68	1.78308
15	0.15	0.0116279	0.0237631	0.237485	0.0071804	0.072714	0.0765179	0.000534501	714.481	50.5678	3943.65	2267.09	1.73952
16	0.16	0.0117647	0.0237631	0.237485	0.0071804	0.072714	0.0286357	0.000199963	619.06	43.8	3697.17	2170.91	1.70305
17	0.17	0.0119048	0.0237631	0.237485	0.0071804	0.072714	0.010635	7.42391e-05	535.508	37.8758	3479.69	2080.71	1.67235
18	0.18	0.0120482	0.0237631	0.237485	0.0071804	0.072714	0.00391922	2.7349e-05	462.459	32.698	3286.38	1996.07	1.64642
19	0.19	0.0121951	0.0237631	0.237485	0.0071804	0.072714	0.00143296	9.99584e-06	398.693	28.1795	3113.41	1916.61	1.62444
20	0.2	0.0123457	0.0237631	0.237485	0.0071804	0.072714	0.000519731	3.62415e-06	343.118	24.2428	2957.74	1841.96	1.60576
21	0.21	0.0125	0.0237631	0.237485	0.0071804	0.072714	0.000186972	1.30329e-06	294.761	20.8185	2816.89	1771.79	1.58986
22	0.22	0.0126582	0.0237631	0.237485	0.0071804	0.072714	6.67058e-05	4.64793e-07	252.756	17.8449	2688.85	1705.8	1.5763
23	0.23	0.0128205	0.0237631	0.237485	0.0071804	0.072714	2.3598e-05	1.64361e-07	216.329	15.2672	2571.95	1643.69	1.56474
24	0.24	0.012987	0.0237631	0.237485	0.0071804	0.072714	8.27649e-06	5.76226e-08	184.796	13.0366	2464.78	1585.2	1.55487
25	0.25	0.0131579	0.0237631	0.237485	0.0071804	0.072714	2.87745e-06	2.0025e-08	157.547	11.1098	2366.19	1530.09	1.54644
26	0.26	0.0133333	0.0237631	0.237485	0.0071804	0.072714	9.91489e-07	6.8971e-09	134.045	9.44849	2275.18	1478.11	1.53925
27	0.27	0.0135135	0.0237631	0.237485	0.0071804	0.072714	3.38545e-07	2.35398e-09	113.812	8.01885	2190.92	1429.06	1.53312
28	0.28	0.0136986	0.0237631	0.237485	0.0071804	0.072714	1.1453e-07	7.9599e-10	96.4275	6.79095	2112.67	1382.74	1.52788
29	0.29	0.0138889	0.0237631	0.237485	0.0071804	0.072714	3.83809e-08	2.66626e-10	81.5197	5.73844	2039.82	1338.97	1.52343
30	0.3	0.0140845	0.0237631	0.237485	0.0071804	0.072714	1.27388e-08	8.84519e-11	68.762	4.8381	1971.83	1297.56	1.51964

## Sheet: Supplementary Table 6.4
Supplementary Table 6.4 Melting of carbonated peridotite for La/Sm with evolving modal composition in melting residue
	Olivine	Cpx	Opx	Garnet	Sum	melt increment F0	initial La	initial Sm
Initial modal abundance	0.62	0.15	0.2	0.03	1	0.01	1.859	0.601
Melting mode	0.03	0.7	0.03	0.24	1
DLa	6.4e-05	0.029	0.0008	0.0014
DSm	0.00044	0.23	0.015	0.18
	F	f	PLa	PSm	DLa	DSm	CL-La	CRS-La	CL-Sm	CRS-Sm	Laaggr.melt	Smaggr.melt	La/Sm
1	0.01	0.01	0.0206619	0.204663	0.00459168	0.0431728	129.231	0.572411	11.7552	0.488331	129.231	11.7552	10.9935
2	0.02	0.010101	0.0206619	0.204663	0.00459168	0.0431728	39.5203	0.174984	9.5365	0.396003	84.5754	10.694	7.90865
3	0.03	0.0102041	0.0206619	0.204663	0.00459168	0.0431728	11.9976	0.0531014	7.72108	0.320486	60.4644	9.75557	6.19793
4	0.04	0.0103093	0.0206619	0.204663	0.00459168	0.0431728	3.6153	0.0159951	6.23852	0.25884	46.2801	8.92455	5.18571
5	0.05	0.0104167	0.0206619	0.204663	0.00459168	0.0431728	1.08125	0.00478187	5.03017	0.208616	37.2493	8.18759	4.54949
6	0.06	0.0105263	0.0206619	0.204663	0.00459168	0.0431728	0.32092	0.0014187	4.04727	0.167779	31.0974	7.53304	4.12814
7	0.07	0.0106383	0.0206619	0.204663	0.00459168	0.0431728	0.0945157	0.000417654	3.2494	0.134643	26.6693	6.95072	3.83691
8	0.08	0.0107527	0.0206619	0.204663	0.00459168	0.0431728	0.0276186	0.000121991	2.60307	0.107812	23.3393	6.43175	3.62877
9	0.09	0.0108696	0.0206619	0.204663	0.00459168	0.0431728	0.00800644	3.53491e-05	2.08061	0.0861334	20.747	5.9684	3.47615
10	0.1	0.010989	0.0206619	0.204663	0.00459168	0.0431728	0.00230233	1.01605e-05	1.6592	0.068655	18.6726	5.55389	3.36208
11	0.11	0.0111111	0.0206619	0.204663	0.00459168	0.0431728	0.000656648	2.89655e-06	1.32004	0.0545945	16.9752	5.18232	3.27559
12	0.12	0.011236	0.0206619	0.204663	0.00459168	0.0431728	0.00018573	8.18896e-07	1.04769	0.0433093	15.5606	4.84856	3.20932
13	0.13	0.0113636	0.0206619	0.204663	0.00459168	0.0431728	5.20909e-05	2.29563e-07	0.829509	0.0342725	14.3636	4.54811	3.15815
14	0.14	0.0114943	0.0206619	0.204663	0.00459168	0.0431728	1.44849e-05	6.38032e-08	0.655123	0.0270533	13.3376	4.27703	3.11844
15	0.15	0.0116279	0.0206619	0.204663	0.00459168	0.0431728	3.99286e-06	1.7579e-08	0.516078	0.0213001	12.4485	4.0319	3.08749
16	0.16	0.0117647	0.0206619	0.204663	0.00459168	0.0431728	1.09096e-06	4.80064e-09	0.405486	0.0167264	11.6704	3.80972	3.06333
17	0.17	0.0119048	0.0206619	0.204663	0.00459168	0.0431728	2.95416e-07	1.29926e-09	0.317744	0.0130997	10.9839	3.60787	3.04444
18	0.18	0.0120482	0.0206619	0.204663	0.00459168	0.0431728	7.92668e-08	3.48433e-10	0.248311	0.0102313	10.3737	3.42405	3.02966
19	0.19	0.0121951	0.0206619	0.204663	0.00459168	0.0431728	2.10727e-08	9.25782e-11	0.19351	0.00796856	9.82773	3.25626	3.0181
20	0.2	0.0123457	0.0206619	0.204663	0.00459168	0.0431728	5.5495e-09	2.43667e-11	0.150374	0.0061885	9.33635	3.10273	3.00908
21	0.21	0.0125	0.0206619	0.204663	0.00459168	0.0431728	1.44752e-09	6.35211e-12	0.116512	0.00479199	8.89176	2.96192	3.00203
22	0.22	0.0126582	0.0206619	0.204663	0.00459168	0.0431728	3.73909e-10	1.63984e-12	0.0900068	0.0036995	8.48759	2.83246	2.99654
23	0.23	0.0128205	0.0206619	0.204663	0.00459168	0.0431728	9.56323e-11	4.19154e-13	0.0693186	0.0028473	8.11856	2.71318	2.99227
24	0.24	0.012987	0.0206619	0.204663	0.00459168	0.0431728	2.42141e-11	1.06063e-13	0.0532187	0.00218452	7.78029	2.60301	2.98896
25	0.25	0.0131579	0.0206619	0.204663	0.00459168	0.0431728	6.06848e-12	2.65642e-14	0.0407272	0.00167061	7.46908	2.50103	2.9864
26	0.26	0.0133333	0.0206619	0.204663	0.00459168	0.0431728	1.5051e-12	6.58407e-15	0.0310654	0.00127339	7.18181	2.40643	2.98442
27	0.27	0.0135135	0.0206619	0.204663	0.00459168	0.0431728	3.69352e-13	1.61464e-15	0.023616	0.000967325	6.91581	2.31848	2.9829
28	0.28	0.0136986	0.0206619	0.204663	0.00459168	0.0431728	8.96659e-14	3.91704e-16	0.0178909	0.000732274	6.66882	2.23656	2.98174
29	0.29	0.0138889	0.0206619	0.204663	0.00459168	0.0431728	2.15298e-14	9.39848e-17	0.0135058	0.000552365	6.43886	2.16008	2.98084
30	0.3	0.0140845	0.0206619	0.204663	0.00459168	0.0431728	5.11199e-15	2.2299e-17	0.0101585	0.000415135	6.22423	2.08856	2.98016
