# Supplementary material for: Zinc isotopic evidence for recycled carbonate in the deep mantle
Source: Nat Commun. 2022 Oct 14;13:6085. doi: 10.1038/s41467-022-33789-6 (PMC9568527; doi:10.1038/s41467-022-33789-6)
Supplement: Supplementary file 10 — Supplementary Table 7 [file 41467_2022_33789_MOESM10_ESM.xlsx]

## Sheet: Supplementary Table 7
Supplementary Table 7 Major elements, trace elements and radiogenic isotopic compositions of OIB samples from Cook-Austral Islands, St.Helena Island and Louisville seamounts.
	Sample ID	Location and Age	Major Elememtsb											Trace Elememtsb																														Radiogenic isotopesb
			SiO2	TiO2	Al2O3	Fe2O3T	MnO	MgO	CaO	Na2O	K2O	P2O5	Total	Sc	Co	Ni	Cu	Zn	Rb	Sr	Y	Zr	Nb	Ba	La	Ce	Pr	Nd	Sm	Eu	Gd	Tb	Dy	Ho	Er	Tm	Yb	Lu	Hf	Ta	Pb	Th	U	87Sr/86Srinitial	143Nd/144Ndinitial	206Pb/204Pbinitial	207Pb/204Pbinitial	208Pb/204Pbinitial	176Hf/177Hfinitial
	MGA301	Mangaia (19 Ma)a	44.329	2.877	10.272	13.27	0.176	11.282	14.426	2.425	0.723	0.375	100.155	43.0656	62.9345	225.739	183.666	92.6	16.8526	462.57	21.4452	198.3	46.9965	215.814	33.5106	71.1273	8.72209	35.5928	7.40463	2.31966	6.77801	0.982549	5.06161	0.882718	2.25155	0.274974	1.63661	0.222431	5.03242	2.88596	1.90049	3.88816	1.12441	0.702809	0.512849	21.6209	15.8221	40.5482	0.282901
Cook-Austral Islands	MGA303-1		43.393	2.075	8.274	14.294	0.199	18.507	11.949	1.775	0.511	0.296	101.273	37.3747	86.6696	459.964	108.245	91.3	12.1241	352.511	16.7478	149.074	34.9821	159.692	25.8225	54.6888	6.72037	27.4647	5.67133	1.74698	5.17583	0.757404	3.93001	0.697944	1.82768	0.226655	1.3605	0.191687	3.821	2.15471	1.41274	2.99847	0.867829	0.702805	0.512856	21.6547	15.8155	40.5191	0.282905
	MGA307		44.313	2.804	10.835	13.589	0.177	12.194	13.59	2.093	0.674	0.372	100.641	39.6903	64.4611	239.884	109.095	93	15.2342	452.561	21.1432	181.025	43.2823	205.031	30.9769	65.5992	8.05541	33.4486	6.99025	2.1819	6.40877	0.944777	4.9186	0.873292	2.26903	0.28025	1.69911	0.234194	4.66254	2.64246	1.68292	3.53158	0.98212	0.70279	0.512858	21.5071	15.8129	40.4871	0.2829
	RRT302-1	Old Rurutu (12 Ma)	43.887	3.007	13.247	14.224	0.179	10.492	11.397	2.569	0.701	0.416	100.119	24.453	59.6853	234.489	85.5706	107.4	15.3422	499.396	22.7105	205.547	40.3119	194.915	31.083	66.6107	8.24844	34.0953	7.19561	2.30059	6.79101	1.0106	5.3262	0.947848	2.45563	0.304481	1.82659	0.250288	5.08994	2.50141	1.98902	3.41839	0.987569	0.70279	0.51286	20.612	15.744	39.873	0.28294
	RRT304-2		45.269	2.949	11.806	14.232	0.186	10.583	13.046	1.928	0.458	0.355	100.812	34.2391	62.829	230.553	114.753	105	8.71779	465.2	21.1395	185.196	39.6591	167.511	26.0355	56.3611	7.00829	29.163	6.34676	2.03372	6.0684	0.909604	4.85832	0.875218	2.29407	0.285244	1.7226	0.238577	4.6651	2.65595	1.63581	2.84917	0.820363	0.702817	0.512856	21.1607	15.7802	40.3954	0.282943
	RRT306		46.903	2.271	11.52	13.923	0.171	11.821	11.625	2.032	0.36	0.244	100.87	32.9364	63.904	271.727	117.175	98.7	8.21745	263.167	19.4974	131.156	20.0205	89.9354	15.8452	34.8195	4.49772	19.5925	4.78305	1.63303	5.0931	0.793497	4.42353	0.814516	2.13996	0.26992	1.64159	0.229309	3.53616	1.26781	0.96536	1.70531	0.488481	0.702787	0.512888	21.1119	15.7748	40.3122	0.282931
	TBA301	Tubuai (10 Ma)	42.13	2.84	11.388	15.187	0.205	12.416	12.164	2.821	0.78	0.509	100.44	27.696	65.7882	270.766	102.462	111.7	17.6763	684.896	23.9823	252.484	82.2967	362.367	59.2394	115.45	13.0594	49.6618	9.17924	2.7696	7.80945	1.1294	5.61014	0.979319	2.49018	0.297698	1.80911	0.245853	5.94304	4.74788	3.30715	7.56933	1.70269	0.702831	0.512897	21.1377	15.7628	40.3901	0.282958
	TBA303-3		44.37	2.158	9.636	13.572	0.231	14.32	13.233	1.996	0.588	0.326	100.43	36.5359	71.7304	333.313	129.73	87.5	15.2366	424.607	18.7058	157.322	44.9945	217.054	31.9154	65.8988	7.89034	31.4868	6.23402	1.92647	5.58565	0.820335	4.28147	0.771893	2.03267	0.255435	1.56857	0.217241	3.90698	2.71271	1.67085	3.53435	0.93883	0.702805	0.512908	21.0074	15.7451	40.1446	0.282951
	TBA304-5		44.044	2.069	9.058	13.485	0.183	17.116	13.354	1.161	0.391	0.25	101.111	44.9539	75.5736	396.565	95.0903	81.8	10.6161	367.208	16.7285	134.911	35.9008	157.215	26.2736	54.8598	6.65533	26.9625	5.49582	1.70401	4.99888	0.741468	3.86396	0.698335	1.83194	0.227311	1.38781	0.193034	3.77376	2.19111	1.42258	2.97998	0.73294	0.70278	0.51287	21.109	15.774	40.28	0.28296
	RAV-05 L	Raivavae-Rairua (7.4–10.6 Ma)	43.7588	2.48225	14.379	12.9558	0.197577	7.93617	12.9729	2.82023	0.993902	0.417218	98.9138	30.5	55.5	143	118	100.4	29.8	595	24.5	199	75.4	350	52	101	11.3	42.4	7.51	2.29	6.6	0.985	5.25	0.987	2.65	0.351	2.16	0.316	4.85	4.44	3.21	6.32	1.53	0.70283	0.512908	20.832	15.728	40.137	0.282965
	RAV-11 L		41.3427	3.41397	15.1482	13.7451	0.200586	6.68351	11.975	3.84523	1.43218	0.654912	98.4414	13.9	47	49.4	67.5	116.6	37.4	905	26.2	269	114	515	75.1	144	16.2	61	10.9	3.26	9.14	1.28	6.28	1.05	2.57	0.296	1.69	0.231	6.14	6.56	3.75	9.15	2.18	0.702829	0.512915	20.888	15.735	40.179	0.282969
	RAV-20 L		43.6153	2.35588	13.4824	12.7512	0.194568	9.59802	13.2356	2.47623	0.90765	0.384122	99.0011	35.7	55.5	166	128	93.3	26.5	543	22.6	185	67.7	299	46.7	90.6	10.3	38.6	6.94	2.09	6.16	0.907	4.82	0.908	2.44	0.325	1.99	0.293	4.5	3.94	2.79	5.61	1.35	0.702835	0.512906	20.84	15.726	40.141	0.282965
	RAV-34 L		41.59	2.354	11.427	14.074	0.199	13.636	12.016	2.914	0.888	0.545	99.643	27.6	70.6	385	107	109.7	30.1	669	23.6	191	79	373	60.7	116	12.9	48.4	8.59	2.56	7.35	1.04	5.25	0.937	2.41	0.302	1.78	0.249	4.31	4.24	3.42	7.31	1.78	0.702821	0.5129	21.078	15.758	40.315	0.282979
	RAV-17 L	Raivavae-Anatonu (5.4–6.4 Ma)	44.2241	2.27264	10.5227	14.1343	0.169495	16.8943	9.75147	1.95772	0.593734	0.274802	100.795	25.4	83.9	521	66.2	101.2	12.8	444	14.2	131	28.1	143	20	42.6	5.22	21.4	4.5	1.48	4.25	0.621	3.23	0.566	1.43	0.176	1.05	0.147	3.36	1.7	1.25	2.31	0.539	0.703017	0.512975	19.282	15.584	39.018	0.283059
	RAV-18 L		44.4418	1.65583	9.35531	14.9617	0.180527	17.6696	8.562	1.2998	0.596742	0.232679	98.9559	25.7	88.7	577	70.6	108.7	12.4	635	15	115	23.4	142	16.1	34.6	4.36	18.5	4.12	1.38	4.12	0.607	3.23	0.586	1.48	0.185	1.11	0.157	2.93	1.38	0.887	1.81	0.487	0.702895	0.512994	19.653	15.599	39.325	0.28306
St.Helena	SH-35	NE volcano, lower shield (11–12 Ma)	43.52	1.99	9.73	13.1	0.18	15.72	12.24	1.51	0.52	0.28	98.79	34.0297	71.0733	375.698	59.4643	83.4	10.3	319	16.4	135	25.4	147	20.1	42.9	5.38	22.7	5.01	1.62	4.9	0.724	3.87	0.709	1.88	0.241	1.44	0.212	3.71	1.65	0.938	2.17	0.63	0.702853	0.512853	20.707	15.777	40.025	0.282885
	SH-86	SW volcano, lower shield (9–10 Ma)	45.33	2	9.56	11.71	0.16	15.42	12.45	1.19	0.48	0.29	98.58	37.2112	62.2473	338.662	73.1343	77	8.44	277	16.5	135	26.4	143	20.5	43.4	5.36	22.5	4.93	1.59	4.78	0.72	3.83	0.702	1.84	0.238	1.41	0.206	3.56	1.65	0.82	2.27	0.625	0.702859	0.512849	20.803	15.781	40.069	0.282888
	SH-25		44.95	2.31	11.07	13.19	0.18	13.99	10.76	2.3	0.71	0.36	99.82	28.4509	65.847	301.37	58.7298	91.6	12.9	352	19.2	168	31.3	176	24	51.3	6.38	26.6	5.76	1.86	5.59	0.838	4.44	0.821	2.16	0.276	1.71	0.237	4.29	2.02	1.16	2.56	0.84	0.702861	0.512864	20.675	15.772	40.01	0.282912
	SH-84		44.67	2.66	12.5	13.34	0.19	11.77	11.12	2.18	0.81	0.41	99.64	27.9636	61.1584	219.247	56.5619	93.2	15.6	469	21.4	192	39.1	220	29.6	62.2	7.58	30.9	6.49	2.09	6.11	0.92	4.84	0.884	2.36	0.299	1.83	0.266	4.76	2.45	1.41	3.22	0.913	0.702895	0.512837	20.865	15.797	40.145	0.282874
	SH-45	NE volcano, lower shield (11–12 Ma)	44.35	2.65	12.54	12.59	0.17	11.06	12.43	2.3	0.81	0.4	99.29	33.2243	59.1575	227.021	82.2995	90.4	15.8	455	22.1	194	37.9	217	28.8	60.8	7.58	31.3	6.73	2.16	6.34	0.958	5.09	0.931	2.45	0.314	1.93	0.271	5.07	2.46	1.38	3.33	0.951	0.702847	0.512872	20.665	15.773	40.015	0.2829
	SH-38	SW volcano, main shield (7.22–10.55 Ma)	45.12	2.39	13.75	13.03	0.18	10.77	11.32	2.22	0.69	0.36	99.83	25.6611	66.8611	223.777	62.3856	83.3	13.1	487	22.2	167	33.1	211	26.9	53.8	6.74	28.1	5.93	1.99	5.94	0.869	4.62	0.874	2.32	0.292	1.73	0.248	4.31	2.11	1.69	2.76	0.779	0.702879	0.512848	20.754	15.779	40.015	0.282872
	SH-10		45.22	2.9	14.5	13.23	0.17	8.25	10.85	2.55	0.97	0.48	99.13	24.482	50.1998	140.32	68.2524	94	15.9	539	22.9	206	42.7	261	32.4	67.1	8.16	33.3	7.01	2.3	6.64	1	5.28	0.96	2.55	0.327	1.98	0.283	5.23	2.77	1.73	3.76	0.977	0.702896	0.512845	20.701	15.78	40.04	0.282879
	SH-99	SW volcano, upper shield (~6 Ma)	46.91	2.93	15.83	12.96	0.18	5.52	9.31	3.79	1.4	0.71	99.53	16.9137	38.0522	71.2575	50.7122	112.3	28.2	660	27.5	306	62.9	376	49.8	101	11.9	47	9.08	2.84	8.15	1.21	6.29	1.15	3.06	0.397	2.42	0.353	6.94	3.95	2.55	5.7	1.58	0.702894	0.512847	20.855	15.788	40.097	0.282882
Louisville	L02	Canopus (U1372, 74 Ma)	43.95	2.419	11.65	13.24	0.1534	14.5966	8.46	2.0688	0.6609	0.3013	99.6	23.6035	72.5526	476.196	57.9969	97.2863	11.9756	428.238	22.3679	177.989	23.309	118.288	18.17	42.1008	5.55407	24.9065	5.66703	1.84825	5.41318	0.797344	4.49791	0.816051	2.14235	0.278934	1.67055	0.229963	4.20222	1.47975	1.1975	1.75877	0.53579	0.703675	0.512839	19.2252	15.5953	38.9575	0.282977
	L03		43.39	2.355	11.44	13.24	0.172	15.4347	8.04	2.0314	0.6123	0.2961	99.57	5.27853	73.5544	493.112	69.9041	96.2433	10.8065	398.711	21.0933	168.928	22.5541	114.048	17.5517	40.4362	5.37203	24.0132	5.51612	1.77414	5.23492	0.768587	4.36434	0.792601	2.05178	0.266112	1.60404	0.221684	4.05414	1.43523	1.13347	1.39941	0.48964	0.703685	0.512829	19.1727	15.5928	38.91	0.282964
	L22	Burton (U1376, 64 Ma)	44.57	1.952	9.01	14.14	0.1797	19.2025	7.75	1.767	0.5315	0.2473	100.93	25.147	86.0638	651.219	65.2068	106.839	11.3048	283.997	19.3899	138.86	19.6136	102.148	14.9831	33.9777	4.35483	19.7193	4.57613	1.49497	4.59657	0.686658	3.8631	0.707293	1.81989	0.242153	1.4212	0.203515	3.3606	1.24725	1.06921	1.50239	0.44017	0.703598	0.512848	18.4011	15.6025	38.4831	0.282962
	L23		44.85	2.024	9.33	13.32	0.1717	17.4492	8.14	1.8559	0.5491	0.2617	99.31	27.5516	77.8247	559.738	66.2887	106.596	11.806	317.725	20.0473	143.639	20.246	112.048	15.5835	35.3771	4.53941	20.5547	4.81802	1.56442	4.83216	0.721298	4.01128	0.738025	1.9038	0.254403	1.50802	0.206726	3.54215	1.32198	1.56495	1.56476	0.443569	0.703601	0.51279	18.9166	15.5923	38.7833	0.282958
	L24		44.62	2.064	9.62	13.39	0.1705	16.6301	7.94	2.3483	0.7101	0.2512	99.28	26.9472	78.9207	554.143	68.0992	105.89	12.1015	504.088	20.1422	146.413	20.3634	109.402	15.5922	35.4698	4.52386	20.4718	4.82269	1.55751	4.81974	0.71817	3.9884	0.73754	1.87336	0.255018	1.4746	0.207424	3.51243	1.31006	1.42919	1.55729	0.44915	0.70373	0.512817	19.0701	15.5927	38.8901	0.28295
a Age data for Cook-Austral samples are from Bonneville et al.(2006), Hanyu et al.(2011) and Maury et al.(2013). Age data for St.Helena samples are from Hanyu et al.(2014).
b Major Elements,Trace elements and radiogenic isotopes of Cook-Austral basalts samples are from Hanyu et al.(2011) and Miyazaki et al.(2018). Major Elements,Trace elements and radiogenic isotopes of St.Helena samples are from Kawabata et al.(2011), Hanyu et al.(2011) and Hanyu et al.(2014). Major Elements,Trace elements and radiogenic isotopes of Louisville basalts are from Zhong et al.(2017) an…
Reference
Hanyu, T., et al. Geochemical characteristics and origin of the HIMU reservoir: A possible mantle plume source in the lower mantle. Geochem. Geophys. Geosyst. 12, Q0AC09 (2011).
Miyazaki, T., et al. Clinopyroxene and bulk rock Sr–Nd–Hf–Pb isotope compositions of Raivavae ocean island basalts: Does clinopyroxene record early stage magma chamber processes? Chem. Geol. 482, 18-31 (2018).
Kawabata, H., et al. The Petrology and Geochemistry of St. Helena Alkali Basalts: Evaluation of the Oceanic Crust-recycling Model for HIMU OIB. J. Petrol. 52, 791-838 (2011).
Zhong, Y., et al. Magnesium isotopic variation of oceanic island basalts generated by partial melting and crustal recycling. Earth. Planet. Sci. Lett. 463, 127-135 (2017).
Bonneville, A., Dosso, L. & Hildenbrand, A. Temporal evolution and geochemical variability of the South Pacific superplume activity. Earth. Planet. Sci. Lett. 244, 251-269 (2006).
Maury, R. C., et al. Temporal evolution of a Polynesian hotspot: New evidence from Raivavae (Austral islands, South Pacific ocean). Bull. Soc. Geol. Fr. 184, 557-567 (2013).
Hanyu, T., et al. Isotope evolution in the HIMU reservoir beneath St. Helena: Implications for the mantle recycling of U and Th. Geochim. Cosmochim. Acta. 143, 232-252 (2014).
Shi, J.-H., et al. An eclogitic component in the Pitcairn mantle plume: Evidence from olivine compositions and Fe isotopes of basalts. Geochim. Cosmochim. Acta. 318, 415-427 (2022).
[truncated: 1 more columns]
